# Supplementary material for: In silico co-factor balance estimation using constraint-based modelling informs metabolic engineering in Escherichia coli
Source: PLoS Comput Biol. 2020 Aug 10;16(8):e1008125. doi: 10.1371/journal.pcbi.1008125 (PMC7440669; doi:10.1371/journal.pcbi.1008125)
Supplement: S3 Model — (XML) [file pcbi.1008125.s023.xml]

<?xml version="1.0" encoding="UTF-8"?>
<sbml xmlns="http://www.sbml.org/sbml/level3/version1/core" xmlns:fbc="http://www.sbml.org/sbml/level3/version1/fbc/version2" xmlns:groups="http://www.sbml.org/sbml/level3/version1/groups/version1" sboTerm="SBO:0000624" level="3" version="1" fbc:required="false" groups:required="false">
  <model metaid="meta_Ec_core" id="Ec_core" name="Ec_core" fbc:strict="true">
    <listOfUnitDefinitions>
      <unitDefinition id="mmol_per_gDW_per_hr">
        <listOfUnits>
          <unit kind="mole" exponent="1" scale="-3" multiplier="1"/>
          <unit kind="gram" exponent="-1" scale="0" multiplier="1"/>
          <unit kind="second" exponent="-1" scale="0" multiplier="3600"/>
        </listOfUnits>
      </unitDefinition>
    </listOfUnitDefinitions>
    <listOfCompartments>
      <compartment id="Cytosol" constant="true"/>
      <compartment id="Extra_organism" constant="true"/>
    </listOfCompartments>
    <listOfSpecies>
      <species id="M_13dpg_c" name="M_3_Phospho_D_glyceroyl_phosphate_C3H4O10P2" compartment="Cytosol" hasOnlySubstanceUnits="false" boundaryCondition="false" constant="false" fbc:charge="-4"/>
      <species id="M_2pg_c" name="M_D_Glycerate_2_phosphate_C3H4O7P" compartment="Cytosol" hasOnlySubstanceUnits="false" boundaryCondition="false" constant="false" fbc:charge="-3"/>
      <species id="M_3pg_c" name="M_3_Phospho_D_glycerate_C3H4O7P" compartment="Cytosol" hasOnlySubstanceUnits="false" boundaryCondition="false" constant="false" fbc:charge="-3"/>
      <species id="M_6pgc_c" name="M_6_Phospho_D_gluconate_C6H10O10P" compartment="Cytosol" hasOnlySubstanceUnits="false" boundaryCondition="false" constant="false" fbc:charge="-3"/>
      <species id="M_6pgl_c" name="M_6_phospho_D_glucono_1_5_lactone_C6H9O9P" compartment="Cytosol" hasOnlySubstanceUnits="false" boundaryCondition="false" constant="false" fbc:charge="-2"/>
      <species id="M_ac_c" name="M_Acetate_C2H3O2" compartment="Cytosol" hasOnlySubstanceUnits="false" boundaryCondition="false" constant="false" fbc:charge="-1"/>
      <species id="M_ac_e" name="M_Acetate_C2H3O2" compartment="Extra_organism" hasOnlySubstanceUnits="false" boundaryCondition="false" constant="false" fbc:charge="-1"/>
      <species id="M_accoa_c" name="M_Acetyl_CoA_C23H34N7O17P3S" compartment="Cytosol" hasOnlySubstanceUnits="false" boundaryCondition="false" constant="false" fbc:charge="-4"/>
      <species id="M_actp_c" name="M_Acetyl_phosphate_C2H3O5P" compartment="Cytosol" hasOnlySubstanceUnits="false" boundaryCondition="false" constant="false" fbc:charge="-2"/>
      <species id="M_adp_c" name="M_ADP_C10H12N5O10P2" compartment="Cytosol" hasOnlySubstanceUnits="false" boundaryCondition="false" constant="false" fbc:charge="-3"/>
      <species id="M_akg_c" name="M_2_Oxoglutarate_C5H4O5" compartment="Cytosol" hasOnlySubstanceUnits="false" boundaryCondition="false" constant="false" fbc:charge="-2"/>
      <species id="M_akg_e" name="M_2_Oxoglutarate_C5H4O5" compartment="Extra_organism" hasOnlySubstanceUnits="false" boundaryCondition="false" constant="false" fbc:charge="-2"/>
      <species id="M_amp_c" name="M_AMP_C10H12N5O7P" compartment="Cytosol" hasOnlySubstanceUnits="false" boundaryCondition="false" constant="false" fbc:charge="-2"/>
      <species id="M_atp_c" name="M_ATP_C10H12N5O13P3" compartment="Cytosol" hasOnlySubstanceUnits="false" boundaryCondition="false" constant="false" fbc:charge="-4"/>
      <species id="M_cit_c" name="M_Citrate_C6H5O7" compartment="Cytosol" hasOnlySubstanceUnits="false" boundaryCondition="false" constant="false" fbc:charge="-3"/>
      <species id="M_co2_c" name="M_CO2_CO2" compartment="Cytosol" hasOnlySubstanceUnits="false" boundaryCondition="false" constant="false" fbc:charge="0"/>
      <species id="M_co2_e" name="M_CO2_CO2" compartment="Extra_organism" hasOnlySubstanceUnits="false" boundaryCondition="false" constant="false" fbc:charge="0"/>
      <species id="M_coa_c" name="M_Coenzyme_A_C21H32N7O16P3S" compartment="Cytosol" hasOnlySubstanceUnits="false" boundaryCondition="false" constant="false" fbc:charge="-4"/>
      <species id="M_dhap_c" name="M_Dihydroxyacetone_phosphate_C3H5O6P" compartment="Cytosol" hasOnlySubstanceUnits="false" boundaryCondition="false" constant="false" fbc:charge="-2"/>
      <species id="M_e4p_c" name="M_D_Erythrose_4_phosphate_C4H7O7P" compartment="Cytosol" hasOnlySubstanceUnits="false" boundaryCondition="false" constant="false" fbc:charge="-2"/>
      <species id="M_etoh_c" name="M_Ethanol_C2H6O" compartment="Cytosol" hasOnlySubstanceUnits="false" boundaryCondition="false" constant="false" fbc:charge="0"/>
      <species id="M_etoh_e" name="M_Ethanol_C2H6O" compartment="Extra_organism" hasOnlySubstanceUnits="false" boundaryCondition="false" constant="false" fbc:charge="0"/>
      <species id="M_f6p_c" name="M_D_Fructose_6_phosphate_C6H11O9P" compartment="Cytosol" hasOnlySubstanceUnits="false" boundaryCondition="false" constant="false" fbc:charge="-2"/>
      <species id="M_fad_c" name="M_Flavin_adenine_dinucleotide_oxidized_C27H31N9O15P2" compartment="Cytosol" hasOnlySubstanceUnits="false" boundaryCondition="false" constant="false" fbc:charge="-2"/>
      <species id="M_fadh2_c" name="M_Flavin_adenine_dinucleotide_reduced_C27H33N9O15P2" compartment="Cytosol" hasOnlySubstanceUnits="false" boundaryCondition="false" constant="false" fbc:charge="-2"/>
      <species id="M_fdp_c" name="M_D_Fructose_1_6_bisphosphate_C6H10O12P2" compartment="Cytosol" hasOnlySubstanceUnits="false" boundaryCondition="false" constant="false" fbc:charge="-4"/>
      <species id="M_for_c" name="M_Formate_CH1O2" compartment="Cytosol" hasOnlySubstanceUnits="false" boundaryCondition="false" constant="false" fbc:charge="-1"/>
      <species id="M_for_e" name="M_Formate_CH1O2" compartment="Extra_organism" hasOnlySubstanceUnits="false" boundaryCondition="false" constant="false" fbc:charge="-1"/>
      <species id="M_fum_c" name="M_Fumarate_C4H2O4" compartment="Cytosol" hasOnlySubstanceUnits="false" boundaryCondition="false" constant="false" fbc:charge="-2"/>
      <species id="M_fum_e" name="M_Fumarate_C4H2O4" compartment="Extra_organism" hasOnlySubstanceUnits="false" boundaryCondition="false" constant="false" fbc:charge="-2"/>
      <species id="M_g3p_c" name="M_Glyceraldehyde_3_phosphate_C3H5O6P" compartment="Cytosol" hasOnlySubstanceUnits="false" boundaryCondition="false" constant="false" fbc:charge="-2"/>
      <species id="M_g6p_c" name="M_D_Glucose_6_phosphate_C6H11O9P" compartment="Cytosol" hasOnlySubstanceUnits="false" boundaryCondition="false" constant="false" fbc:charge="-2"/>
      <species id="M_glc_D_e" name="M_D_Glucose_C6H12O6" compartment="Extra_organism" hasOnlySubstanceUnits="false" boundaryCondition="false" constant="false" fbc:charge="0"/>
      <species id="M_glx_c" name="M_Glyoxylate_C2H1O3" compartment="Cytosol" hasOnlySubstanceUnits="false" boundaryCondition="false" constant="false" fbc:charge="-1"/>
      <species id="M_h2o_c" name="M_H2O_H2O" compartment="Cytosol" hasOnlySubstanceUnits="false" boundaryCondition="false" constant="false" fbc:charge="0"/>
      <species id="M_h2o_e" name="M_H2O_H2O" compartment="Extra_organism" hasOnlySubstanceUnits="false" boundaryCondition="false" constant="false" fbc:charge="0"/>
      <species id="M_h_c" name="M_H_H" compartment="Cytosol" hasOnlySubstanceUnits="false" boundaryCondition="false" constant="false" fbc:charge="1"/>
      <species id="M_h_e" name="M_H_H" compartment="Extra_organism" hasOnlySubstanceUnits="false" boundaryCondition="false" constant="false" fbc:charge="1"/>
      <species id="M_icit_c" name="M_Isocitrate_C6H5O7" compartment="Cytosol" hasOnlySubstanceUnits="false" boundaryCondition="false" constant="false" fbc:charge="-3"/>
      <species id="M_lac_D_c" name="M_D_Lactate_C3H5O3" compartment="Cytosol" hasOnlySubstanceUnits="false" boundaryCondition="false" constant="false" fbc:charge="-1"/>
      <species id="M_lac_D_e" name="M_D_Lactate_C3H5O3" compartment="Extra_organism" hasOnlySubstanceUnits="false" boundaryCondition="false" constant="false" fbc:charge="-1"/>
      <species id="M_mal_L_c" name="M_L_Malate_C4H4O5" compartment="Cytosol" hasOnlySubstanceUnits="false" boundaryCondition="false" constant="false" fbc:charge="-2"/>
      <species id="M_nad_c" name="M_Nicotinamide_adenine_dinucleotide_C21H26N7O14P2" compartment="Cytosol" hasOnlySubstanceUnits="false" boundaryCondition="false" constant="false" fbc:charge="-1"/>
      <species id="M_nadh_c" name="M_Nicotinamide_adenine_dinucleotide___reduced_C21H27N7O14P2" compartment="Cytosol" hasOnlySubstanceUnits="false" boundaryCondition="false" constant="false" fbc:charge="-2"/>
      <species id="M_nadp_c" name="M_Nicotinamide_adenine_dinucleotide_phosphate_C21H25N7O17P3" compartment="Cytosol" hasOnlySubstanceUnits="false" boundaryCondition="false" constant="false" fbc:charge="-3"/>
      <species id="M_nadph_c" name="M_Nicotinamide_adenine_dinucleotide_phosphate___reduced_C21H26N7O17P3" compartment="Cytosol" hasOnlySubstanceUnits="false" boundaryCondition="false" constant="false" fbc:charge="-4"/>
      <species id="M_o2_c" name="M_O2_O2" compartment="Cytosol" hasOnlySubstanceUnits="false" boundaryCondition="false" constant="false" fbc:charge="0"/>
      <species id="M_o2_e" name="M_O2_O2" compartment="Extra_organism" hasOnlySubstanceUnits="false" boundaryCondition="false" constant="false" fbc:charge="0"/>
      <species id="M_oaa_c" name="M_Oxaloacetate_C4H2O5" compartment="Cytosol" hasOnlySubstanceUnits="false" boundaryCondition="false" constant="false" fbc:charge="-2"/>
      <species id="M_pep_c" name="M_Phosphoenolpyruvate_C3H2O6P" compartment="Cytosol" hasOnlySubstanceUnits="false" boundaryCondition="false" constant="false" fbc:charge="-3"/>
      <species id="M_pi_c" name="M_Phosphate_HO4P" compartment="Cytosol" hasOnlySubstanceUnits="false" boundaryCondition="false" constant="false" fbc:charge="-2"/>
      <species id="M_pi_e" name="M_Phosphate_HO4P" compartment="Extra_organism" hasOnlySubstanceUnits="false" boundaryCondition="false" constant="false" fbc:charge="-2"/>
      <species id="M_pyr_c" name="M_Pyruvate_C3H3O3" compartment="Cytosol" hasOnlySubstanceUnits="false" boundaryCondition="false" constant="false" fbc:charge="-1"/>
      <species id="M_pyr_e" name="M_Pyruvate_C3H3O3" compartment="Extra_organism" hasOnlySubstanceUnits="false" boundaryCondition="false" constant="false" fbc:charge="-1"/>
      <species id="M_q8_c" name="M_Ubiquinone_8_C49H74O4" compartment="Cytosol" hasOnlySubstanceUnits="false" boundaryCondition="false" constant="false" fbc:charge="0"/>
      <species id="M_q8h2_c" name="M_Ubiquinol_8_C49H76O4" compartment="Cytosol" hasOnlySubstanceUnits="false" boundaryCondition="false" constant="false" fbc:charge="0"/>
      <species id="M_r5p_c" name="M_alpha_D_Ribose_5_phosphate_C5H9O8P" compartment="Cytosol" hasOnlySubstanceUnits="false" boundaryCondition="false" constant="false" fbc:charge="-2"/>
      <species id="M_ru5p_D_c" name="M_D_Ribulose_5_phosphate_C5H9O8P" compartment="Cytosol" hasOnlySubstanceUnits="false" boundaryCondition="false" constant="false" fbc:charge="-2"/>
      <species id="M_s7p_c" name="M_Sedoheptulose_7_phosphate_C7H13O10P" compartment="Cytosol" hasOnlySubstanceUnits="false" boundaryCondition="false" constant="false" fbc:charge="-2"/>
      <species id="M_succ_c" name="M_Succinate_C4H4O4" compartment="Cytosol" hasOnlySubstanceUnits="false" boundaryCondition="false" constant="false" fbc:charge="-2"/>
      <species id="M_succ_e" name="M_Succinate_C4H4O4" compartment="Extra_organism" hasOnlySubstanceUnits="false" boundaryCondition="false" constant="false" fbc:charge="-2"/>
      <species id="M_succoa_c" name="M_Succinyl_CoA_C25H35N7O19P3S" compartment="Cytosol" hasOnlySubstanceUnits="false" boundaryCondition="false" constant="false" fbc:charge="-5"/>
      <species id="M_xu5p_D_c" name="M_D_Xylulose_5_phosphate_C5H9O8P" compartment="Cytosol" hasOnlySubstanceUnits="false" boundaryCondition="false" constant="false" fbc:charge="-2"/>
      <species id="M_ac_b" name="M_Acetate_C2H3O2" compartment="Extra_organism" hasOnlySubstanceUnits="false" boundaryCondition="false" constant="false" fbc:charge="-1"/>
      <species id="M_akg_b" name="M_2_Oxoglutarate_C5H4O5" compartment="Extra_organism" hasOnlySubstanceUnits="false" boundaryCondition="false" constant="false" fbc:charge="-2"/>
      <species id="M_co2_b" name="M_CO2_CO2" compartment="Extra_organism" hasOnlySubstanceUnits="false" boundaryCondition="false" constant="false" fbc:charge="0"/>
      <species id="M_etoh_b" name="M_Ethanol_C2H6O" compartment="Extra_organism" hasOnlySubstanceUnits="false" boundaryCondition="false" constant="false" fbc:charge="0"/>
      <species id="M_for_b" name="M_Formate_CH1O2" compartment="Extra_organism" hasOnlySubstanceUnits="false" boundaryCondition="false" constant="false" fbc:charge="-1"/>
      <species id="M_fum_b" name="M_Fumarate_C4H2O4" compartment="Extra_organism" hasOnlySubstanceUnits="false" boundaryCondition="false" constant="false" fbc:charge="-2"/>
      <species id="M_glc_D_b" name="M_D_Glucose_C6H12O6" compartment="Extra_organism" hasOnlySubstanceUnits="false" boundaryCondition="false" constant="false" fbc:charge="0"/>
      <species id="M_h2o_b" name="M_H2O_H2O" compartment="Extra_organism" hasOnlySubstanceUnits="false" boundaryCondition="false" constant="false" fbc:charge="0"/>
      <species id="M_h_b" name="M_H_H" compartment="Extra_organism" hasOnlySubstanceUnits="false" boundaryCondition="false" constant="false" fbc:charge="1"/>
      <species id="M_lac_D_b" name="M_D_Lactate_C3H5O3" compartment="Extra_organism" hasOnlySubstanceUnits="false" boundaryCondition="false" constant="false" fbc:charge="-1"/>
      <species id="M_o2_b" name="M_O2_O2" compartment="Extra_organism" hasOnlySubstanceUnits="false" boundaryCondition="false" constant="false" fbc:charge="0"/>
      <species id="M_pi_b" name="M_Phosphate_HO4P" compartment="Extra_organism" hasOnlySubstanceUnits="false" boundaryCondition="false" constant="false" fbc:charge="-2"/>
      <species id="M_pyr_b" name="M_Pyruvate_C3H3O3" compartment="Extra_organism" hasOnlySubstanceUnits="false" boundaryCondition="false" constant="false" fbc:charge="-1"/>
      <species id="M_succ_b" name="M_Succinate_C4H4O4" compartment="Extra_organism" hasOnlySubstanceUnits="false" boundaryCondition="false" constant="false" fbc:charge="-2"/>
      <species id="M_aacoa_c" name="Acetoacetyl-CoA" compartment="Cytosol" hasOnlySubstanceUnits="false" boundaryCondition="false" constant="false" fbc:chemicalFormula="C25H40N7O18P3S"/>
      <species id="M_3hbcoa_c" name="beta-Hydroxybutyryl-CoA" compartment="Cytosol" hasOnlySubstanceUnits="false" boundaryCondition="false" constant="false" fbc:chemicalFormula="C25H42N7O18P3S"/>
      <species id="M_b2coa_c" name="crotonyl-CoA" compartment="Cytosol" hasOnlySubstanceUnits="false" boundaryCondition="false" constant="false" fbc:chemicalFormula="C25H40N7O17P3S"/>
      <species id="M_butcoa_c" name="Butyryl-CoA" compartment="Cytosol" hasOnlySubstanceUnits="false" boundaryCondition="false" constant="false" fbc:chemicalFormula="C25H42N7O17P3S"/>
      <species id="M_btac_c" name="Butyric_Acid" compartment="Cytosol" hasOnlySubstanceUnits="false" boundaryCondition="false" constant="false" fbc:chemicalFormula="C4H8O2"/>
      <species id="M_btal_c" name="butyraldehyde" compartment="Cytosol" hasOnlySubstanceUnits="false" boundaryCondition="false" constant="false" fbc:chemicalFormula="C4H8O"/>
      <species id="M_nbutanol_c" name="n-butanol" compartment="Cytosol" hasOnlySubstanceUnits="false" boundaryCondition="false" constant="false" fbc:chemicalFormula="C4H10O"/>
      <species id="M_n__45__butanol_e" name="n-butanol" compartment="Extra_organism" hasOnlySubstanceUnits="false" boundaryCondition="false" constant="false" fbc:chemicalFormula="C4H10O"/>
    </listOfSpecies>
    <listOfParameters>
      <parameter sboTerm="SBO:0000626" id="cobra_default_lb" value="-999999" constant="true"/>
      <parameter sboTerm="SBO:0000626" id="cobra_default_ub" value="999999" constant="true"/>
      <parameter sboTerm="SBO:0000626" id="cobra_0_bound" value="0" constant="true"/>
      <parameter sboTerm="SBO:0000625" id="minus_inf" value="-INF" constant="true"/>
      <parameter sboTerm="SBO:0000625" id="plus_inf" value="INF" constant="true"/>
      <parameter sboTerm="SBO:0000625" id="R_ACKr_lower_bound" value="-999999" units="mmol_per_gDW_per_hr" constant="true"/>
      <parameter sboTerm="SBO:0000625" id="R_ACKr_upper_bound" value="999999" units="mmol_per_gDW_per_hr" constant="true"/>
      <parameter sboTerm="SBO:0000625" id="R_ACONT_lower_bound" value="-999999" units="mmol_per_gDW_per_hr" constant="true"/>
      <parameter sboTerm="SBO:0000625" id="R_ACONT_upper_bound" value="999999" units="mmol_per_gDW_per_hr" constant="true"/>
      <parameter sboTerm="SBO:0000625" id="R_ACt2r_lower_bound" value="-999999" units="mmol_per_gDW_per_hr" constant="true"/>
      <parameter sboTerm="SBO:0000625" id="R_ACt2r_upper_bound" value="999999" units="mmol_per_gDW_per_hr" constant="true"/>
      <parameter sboTerm="SBO:0000625" id="R_ADHEr_lower_bound" value="-999999" units="mmol_per_gDW_per_hr" constant="true"/>
      <parameter sboTerm="SBO:0000625" id="R_ADHEr_upper_bound" value="999999" units="mmol_per_gDW_per_hr" constant="true"/>
      <parameter sboTerm="SBO:0000625" id="R_ADK1_lower_bound" value="-999999" units="mmol_per_gDW_per_hr" constant="true"/>
      <parameter sboTerm="SBO:0000625" id="R_ADK1_upper_bound" value="999999" units="mmol_per_gDW_per_hr" constant="true"/>
      <parameter sboTerm="SBO:0000625" id="R_AKGDH_upper_bound" value="999999" units="mmol_per_gDW_per_hr" constant="true"/>
      <parameter sboTerm="SBO:0000625" id="R_AKGt2r_lower_bound" value="-999999" units="mmol_per_gDW_per_hr" constant="true"/>
      <parameter sboTerm="SBO:0000625" id="R_AKGt2r_upper_bound" value="999999" units="mmol_per_gDW_per_hr" constant="true"/>
      <parameter sboTerm="SBO:0000625" id="R_ATPM_lower_bound" value="7.6" units="mmol_per_gDW_per_hr" constant="true"/>
      <parameter sboTerm="SBO:0000625" id="R_ATPS4r_lower_bound" value="-999999" units="mmol_per_gDW_per_hr" constant="true"/>
      <parameter sboTerm="SBO:0000625" id="R_ATPS4r_upper_bound" value="999999" units="mmol_per_gDW_per_hr" constant="true"/>
      <parameter sboTerm="SBO:0000625" id="R_Biomass_Ecoli_core_N__w_GAM__upper_bound" value="999999" units="mmol_per_gDW_per_hr" constant="true"/>
      <parameter sboTerm="SBO:0000625" id="R_CO2t_lower_bound" value="-999999" units="mmol_per_gDW_per_hr" constant="true"/>
      <parameter sboTerm="SBO:0000625" id="R_CO2t_upper_bound" value="999999" units="mmol_per_gDW_per_hr" constant="true"/>
      <parameter sboTerm="SBO:0000625" id="R_CS_upper_bound" value="999999" units="mmol_per_gDW_per_hr" constant="true"/>
      <parameter sboTerm="SBO:0000625" id="R_CYTBD_upper_bound" value="999999" units="mmol_per_gDW_per_hr" constant="true"/>
      <parameter sboTerm="SBO:0000625" id="R_D_LACt2_lower_bound" value="-999999" units="mmol_per_gDW_per_hr" constant="true"/>
      <parameter sboTerm="SBO:0000625" id="R_D_LACt2_upper_bound" value="999999" units="mmol_per_gDW_per_hr" constant="true"/>
      <parameter sboTerm="SBO:0000625" id="R_ENO_lower_bound" value="-999999" units="mmol_per_gDW_per_hr" constant="true"/>
      <parameter sboTerm="SBO:0000625" id="R_ENO_upper_bound" value="999999" units="mmol_per_gDW_per_hr" constant="true"/>
      <parameter sboTerm="SBO:0000625" id="R_ETOHt2r_lower_bound" value="-999999" units="mmol_per_gDW_per_hr" constant="true"/>
      <parameter sboTerm="SBO:0000625" id="R_ETOHt2r_upper_bound" value="999999" units="mmol_per_gDW_per_hr" constant="true"/>
      <parameter sboTerm="SBO:0000625" id="R_EX_ac_e__upper_bound" value="999999" units="mmol_per_gDW_per_hr" constant="true"/>
      <parameter sboTerm="SBO:0000625" id="R_EX_akg_e__upper_bound" value="999999" units="mmol_per_gDW_per_hr" constant="true"/>
      <parameter sboTerm="SBO:0000625" id="R_EX_co2_e__lower_bound" value="-999999" units="mmol_per_gDW_per_hr" constant="true"/>
      <parameter sboTerm="SBO:0000625" id="R_EX_co2_e__upper_bound" value="999999" units="mmol_per_gDW_per_hr" constant="true"/>
      <parameter sboTerm="SBO:0000625" id="R_EX_etoh_e__upper_bound" value="999999" units="mmol_per_gDW_per_hr" constant="true"/>
      <parameter sboTerm="SBO:0000625" id="R_EX_for_e__upper_bound" value="999999" units="mmol_per_gDW_per_hr" constant="true"/>
      <parameter sboTerm="SBO:0000625" id="R_EX_fum_e__upper_bound" value="999999" units="mmol_per_gDW_per_hr" constant="true"/>
      <parameter sboTerm="SBO:0000625" id="R_EX_glc_e__lower_bound" value="-10" units="mmol_per_gDW_per_hr" constant="true"/>
      <parameter sboTerm="SBO:0000625" id="R_EX_glc_e__upper_bound" value="999999" units="mmol_per_gDW_per_hr" constant="true"/>
      <parameter sboTerm="SBO:0000625" id="R_EX_h2o_e__lower_bound" value="-999999" units="mmol_per_gDW_per_hr" constant="true"/>
      <parameter sboTerm="SBO:0000625" id="R_EX_h2o_e__upper_bound" value="999999" units="mmol_per_gDW_per_hr" constant="true"/>
      <parameter sboTerm="SBO:0000625" id="R_EX_h_e__lower_bound" value="-999999" units="mmol_per_gDW_per_hr" constant="true"/>
      <parameter sboTerm="SBO:0000625" id="R_EX_h_e__upper_bound" value="999999" units="mmol_per_gDW_per_hr" constant="true"/>
      <parameter sboTerm="SBO:0000625" id="R_EX_lac_D_e__upper_bound" value="999999" units="mmol_per_gDW_per_hr" constant="true"/>
      <parameter sboTerm="SBO:0000625" id="R_EX_o2_e__lower_bound" value="-999999" units="mmol_per_gDW_per_hr" constant="true"/>
      <parameter sboTerm="SBO:0000625" id="R_EX_o2_e__upper_bound" value="999999" units="mmol_per_gDW_per_hr" constant="true"/>
      <parameter sboTerm="SBO:0000625" id="R_EX_pi_e__lower_bound" value="-999999" units="mmol_per_gDW_per_hr" constant="true"/>
      <parameter sboTerm="SBO:0000625" id="R_EX_pi_e__upper_bound" value="999999" units="mmol_per_gDW_per_hr" constant="true"/>
      <parameter sboTerm="SBO:0000625" id="R_EX_pyr_e__upper_bound" value="999999" units="mmol_per_gDW_per_hr" constant="true"/>
      <parameter sboTerm="SBO:0000625" id="R_EX_succ_e__upper_bound" value="999999" units="mmol_per_gDW_per_hr" constant="true"/>
      <parameter sboTerm="SBO:0000625" id="R_FBA_lower_bound" value="-999999" units="mmol_per_gDW_per_hr" constant="true"/>
      <parameter sboTerm="SBO:0000625" id="R_FBA_upper_bound" value="999999" units="mmol_per_gDW_per_hr" constant="true"/>
      <parameter sboTerm="SBO:0000625" id="R_FBP_upper_bound" value="999999" units="mmol_per_gDW_per_hr" constant="true"/>
      <parameter sboTerm="SBO:0000625" id="R_FORt_lower_bound" value="-999999" units="mmol_per_gDW_per_hr" constant="true"/>
      <parameter sboTerm="SBO:0000625" id="R_FORt_upper_bound" value="999999" units="mmol_per_gDW_per_hr" constant="true"/>
      <parameter sboTerm="SBO:0000625" id="R_FRD_upper_bound" value="999999" units="mmol_per_gDW_per_hr" constant="true"/>
      <parameter sboTerm="SBO:0000625" id="R_FUM_lower_bound" value="-999999" units="mmol_per_gDW_per_hr" constant="true"/>
      <parameter sboTerm="SBO:0000625" id="R_FUM_upper_bound" value="999999" units="mmol_per_gDW_per_hr" constant="true"/>
      <parameter sboTerm="SBO:0000625" id="R_FUMt2_2_upper_bound" value="999999" units="mmol_per_gDW_per_hr" constant="true"/>
      <parameter sboTerm="SBO:0000625" id="R_G6PDH2r_lower_bound" value="-999999" units="mmol_per_gDW_per_hr" constant="true"/>
      <parameter sboTerm="SBO:0000625" id="R_G6PDH2r_upper_bound" value="999999" units="mmol_per_gDW_per_hr" constant="true"/>
      <parameter sboTerm="SBO:0000625" id="R_GAPD_lower_bound" value="-999999" units="mmol_per_gDW_per_hr" constant="true"/>
      <parameter sboTerm="SBO:0000625" id="R_GAPD_upper_bound" value="999999" units="mmol_per_gDW_per_hr" constant="true"/>
      <parameter sboTerm="SBO:0000625" id="R_GLCpts_upper_bound" value="999999" units="mmol_per_gDW_per_hr" constant="true"/>
      <parameter sboTerm="SBO:0000625" id="R_GND_upper_bound" value="999999" units="mmol_per_gDW_per_hr" constant="true"/>
      <parameter sboTerm="SBO:0000625" id="R_H2Ot_lower_bound" value="-999999" units="mmol_per_gDW_per_hr" constant="true"/>
      <parameter sboTerm="SBO:0000625" id="R_H2Ot_upper_bound" value="999999" units="mmol_per_gDW_per_hr" constant="true"/>
      <parameter sboTerm="SBO:0000625" id="R_ICDHyr_lower_bound" value="-999999" units="mmol_per_gDW_per_hr" constant="true"/>
      <parameter sboTerm="SBO:0000625" id="R_ICDHyr_upper_bound" value="999999" units="mmol_per_gDW_per_hr" constant="true"/>
      <parameter sboTerm="SBO:0000625" id="R_ICL_upper_bound" value="999999" units="mmol_per_gDW_per_hr" constant="true"/>
      <parameter sboTerm="SBO:0000625" id="R_LDH_D_lower_bound" value="-999999" units="mmol_per_gDW_per_hr" constant="true"/>
      <parameter sboTerm="SBO:0000625" id="R_LDH_D_upper_bound" value="999999" units="mmol_per_gDW_per_hr" constant="true"/>
      <parameter sboTerm="SBO:0000625" id="R_MALS_upper_bound" value="999999" units="mmol_per_gDW_per_hr" constant="true"/>
      <parameter sboTerm="SBO:0000625" id="R_MDH_lower_bound" value="-999999" units="mmol_per_gDW_per_hr" constant="true"/>
      <parameter sboTerm="SBO:0000625" id="R_MDH_upper_bound" value="999999" units="mmol_per_gDW_per_hr" constant="true"/>
      <parameter sboTerm="SBO:0000625" id="R_ME1_upper_bound" value="999999" units="mmol_per_gDW_per_hr" constant="true"/>
      <parameter sboTerm="SBO:0000625" id="R_ME2_upper_bound" value="999999" units="mmol_per_gDW_per_hr" constant="true"/>
      <parameter sboTerm="SBO:0000625" id="R_NADH11_upper_bound" value="999999" units="mmol_per_gDW_per_hr" constant="true"/>
      <parameter sboTerm="SBO:0000625" id="R_NADTRHD_upper_bound" value="999999" units="mmol_per_gDW_per_hr" constant="true"/>
      <parameter sboTerm="SBO:0000625" id="R_O2t_lower_bound" value="-999999" units="mmol_per_gDW_per_hr" constant="true"/>
      <parameter sboTerm="SBO:0000625" id="R_O2t_upper_bound" value="999999" units="mmol_per_gDW_per_hr" constant="true"/>
      <parameter sboTerm="SBO:0000625" id="R_PDH_upper_bound" value="999999" units="mmol_per_gDW_per_hr" constant="true"/>
      <parameter sboTerm="SBO:0000625" id="R_PFK_upper_bound" value="999999" units="mmol_per_gDW_per_hr" constant="true"/>
      <parameter sboTerm="SBO:0000625" id="R_PFL_upper_bound" value="999999" units="mmol_per_gDW_per_hr" constant="true"/>
      <parameter sboTerm="SBO:0000625" id="R_PGI_lower_bound" value="-999999" units="mmol_per_gDW_per_hr" constant="true"/>
      <parameter sboTerm="SBO:0000625" id="R_PGI_upper_bound" value="999999" units="mmol_per_gDW_per_hr" constant="true"/>
      <parameter sboTerm="SBO:0000625" id="R_PGK_lower_bound" value="-999999" units="mmol_per_gDW_per_hr" constant="true"/>
      <parameter sboTerm="SBO:0000625" id="R_PGK_upper_bound" value="999999" units="mmol_per_gDW_per_hr" constant="true"/>
      <parameter sboTerm="SBO:0000625" id="R_PGL_upper_bound" value="999999" units="mmol_per_gDW_per_hr" constant="true"/>
      <parameter sboTerm="SBO:0000625" id="R_PGM_lower_bound" value="-999999" units="mmol_per_gDW_per_hr" constant="true"/>
      <parameter sboTerm="SBO:0000625" id="R_PGM_upper_bound" value="999999" units="mmol_per_gDW_per_hr" constant="true"/>
      <parameter sboTerm="SBO:0000625" id="R_PIt_lower_bound" value="-999999" units="mmol_per_gDW_per_hr" constant="true"/>
      <parameter sboTerm="SBO:0000625" id="R_PIt_upper_bound" value="999999" units="mmol_per_gDW_per_hr" constant="true"/>
      <parameter sboTerm="SBO:0000625" id="R_PPC_upper_bound" value="999999" units="mmol_per_gDW_per_hr" constant="true"/>
      <parameter sboTerm="SBO:0000625" id="R_PPCK_upper_bound" value="999999" units="mmol_per_gDW_per_hr" constant="true"/>
      <parameter sboTerm="SBO:0000625" id="R_PPS_upper_bound" value="999999" units="mmol_per_gDW_per_hr" constant="true"/>
      <parameter sboTerm="SBO:0000625" id="R_PTAr_lower_bound" value="-999999" units="mmol_per_gDW_per_hr" constant="true"/>
      <parameter sboTerm="SBO:0000625" id="R_PTAr_upper_bound" value="999999" units="mmol_per_gDW_per_hr" constant="true"/>
      <parameter sboTerm="SBO:0000625" id="R_PYK_upper_bound" value="999999" units="mmol_per_gDW_per_hr" constant="true"/>
      <parameter sboTerm="SBO:0000625" id="R_PYRt2r_lower_bound" value="-999999" units="mmol_per_gDW_per_hr" constant="true"/>
      <parameter sboTerm="SBO:0000625" id="R_PYRt2r_upper_bound" value="999999" units="mmol_per_gDW_per_hr" constant="true"/>
      <parameter sboTerm="SBO:0000625" id="R_RPE_lower_bound" value="-999999" units="mmol_per_gDW_per_hr" constant="true"/>
      <parameter sboTerm="SBO:0000625" id="R_RPE_upper_bound" value="999999" units="mmol_per_gDW_per_hr" constant="true"/>
      <parameter sboTerm="SBO:0000625" id="R_RPI_lower_bound" value="-999999" units="mmol_per_gDW_per_hr" constant="true"/>
      <parameter sboTerm="SBO:0000625" id="R_RPI_upper_bound" value="999999" units="mmol_per_gDW_per_hr" constant="true"/>
      <parameter sboTerm="SBO:0000625" id="R_22_2_upper_bound" value="999999" units="mmol_per_gDW_per_hr" constant="true"/>
      <parameter sboTerm="SBO:0000625" id="R_SUCCt2b_upper_bound" value="999999" units="mmol_per_gDW_per_hr" constant="true"/>
      <parameter sboTerm="SBO:0000625" id="R_SUCD1i_upper_bound" value="999999" units="mmol_per_gDW_per_hr" constant="true"/>
      <parameter sboTerm="SBO:0000625" id="R_SUCD4_lower_bound" value="-999999" units="mmol_per_gDW_per_hr" constant="true"/>
      <parameter sboTerm="SBO:0000625" id="R_SUCD4_upper_bound" value="999999" units="mmol_per_gDW_per_hr" constant="true"/>
      <parameter sboTerm="SBO:0000625" id="R_SUCOAS_lower_bound" value="-999999" units="mmol_per_gDW_per_hr" constant="true"/>
      <parameter sboTerm="SBO:0000625" id="R_SUCOAS_upper_bound" value="999999" units="mmol_per_gDW_per_hr" constant="true"/>
      <parameter sboTerm="SBO:0000625" id="R_TALA_lower_bound" value="-999999" units="mmol_per_gDW_per_hr" constant="true"/>
      <parameter sboTerm="SBO:0000625" id="R_TALA_upper_bound" value="999999" units="mmol_per_gDW_per_hr" constant="true"/>
      <parameter sboTerm="SBO:0000625" id="R_THD2_upper_bound" value="999999" units="mmol_per_gDW_per_hr" constant="true"/>
      <parameter sboTerm="SBO:0000625" id="R_TKT1_lower_bound" value="-999999" units="mmol_per_gDW_per_hr" constant="true"/>
      <parameter sboTerm="SBO:0000625" id="R_TKT1_upper_bound" value="999999" units="mmol_per_gDW_per_hr" constant="true"/>
      <parameter sboTerm="SBO:0000625" id="R_TKT2_lower_bound" value="-999999" units="mmol_per_gDW_per_hr" constant="true"/>
      <parameter sboTerm="SBO:0000625" id="R_TKT2_upper_bound" value="999999" units="mmol_per_gDW_per_hr" constant="true"/>
      <parameter sboTerm="SBO:0000625" id="R_TPI_lower_bound" value="-999999" units="mmol_per_gDW_per_hr" constant="true"/>
      <parameter sboTerm="SBO:0000625" id="R_TPI_upper_bound" value="999999" units="mmol_per_gDW_per_hr" constant="true"/>
    </listOfParameters>
    <listOfReactions>
      <reaction metaid="meta_R_EX_ac_b" sboTerm="SBO:0000627" id="R_EX_ac_b" name="EX_ac_b" reversible="true" fast="false" fbc:lowerFluxBound="cobra_default_lb" fbc:upperFluxBound="cobra_default_ub">
        <listOfReactants>
          <speciesReference species="M_ac_b" stoichiometry="1" constant="true"/>
        </listOfReactants>
      </reaction>
      <reaction metaid="meta_R_EX_akg_b" sboTerm="SBO:0000627" id="R_EX_akg_b" name="EX_akg_b" reversible="true" fast="false" fbc:lowerFluxBound="cobra_default_lb" fbc:upperFluxBound="cobra_default_ub">
        <listOfReactants>
          <speciesReference species="M_akg_b" stoichiometry="1" constant="true"/>
        </listOfReactants>
      </reaction>
      <reaction metaid="meta_R_EX_co2_b" sboTerm="SBO:0000627" id="R_EX_co2_b" name="EX_co2_b" reversible="true" fast="false" fbc:lowerFluxBound="cobra_default_lb" fbc:upperFluxBound="cobra_default_ub">
        <listOfReactants>
          <speciesReference species="M_co2_b" stoichiometry="1" constant="true"/>
        </listOfReactants>
      </reaction>
      <reaction metaid="meta_R_EX_etoh_b" sboTerm="SBO:0000627" id="R_EX_etoh_b" name="EX_etoh_b" reversible="true" fast="false" fbc:lowerFluxBound="cobra_default_lb" fbc:upperFluxBound="cobra_default_ub">
        <listOfReactants>
          <speciesReference species="M_etoh_b" stoichiometry="1" constant="true"/>
        </listOfReactants>
      </reaction>
      <reaction metaid="meta_R_EX_for_b" sboTerm="SBO:0000627" id="R_EX_for_b" name="EX_for_b" reversible="true" fast="false" fbc:lowerFluxBound="cobra_default_lb" fbc:upperFluxBound="cobra_default_ub">
        <listOfReactants>
          <speciesReference species="M_for_b" stoichiometry="1" constant="true"/>
        </listOfReactants>
      </reaction>
      <reaction metaid="meta_R_EX_fum_b" sboTerm="SBO:0000627" id="R_EX_fum_b" name="EX_fum_b" reversible="true" fast="false" fbc:lowerFluxBound="cobra_default_lb" fbc:upperFluxBound="cobra_default_ub">
        <listOfReactants>
          <speciesReference species="M_fum_b" stoichiometry="1" constant="true"/>
        </listOfReactants>
      </reaction>
      <reaction metaid="meta_R_EX_glc_D_b" sboTerm="SBO:0000627" id="R_EX_glc_D_b" name="EX_glc_D_b" reversible="true" fast="false" fbc:lowerFluxBound="cobra_default_lb" fbc:upperFluxBound="cobra_default_ub">
        <listOfReactants>
          <speciesReference species="M_glc_D_b" stoichiometry="1" constant="true"/>
        </listOfReactants>
      </reaction>
      <reaction metaid="meta_R_EX_h2o_b" sboTerm="SBO:0000627" id="R_EX_h2o_b" name="EX_h2o_b" reversible="true" fast="false" fbc:lowerFluxBound="cobra_default_lb" fbc:upperFluxBound="cobra_default_ub">
        <listOfReactants>
          <speciesReference species="M_h2o_b" stoichiometry="1" constant="true"/>
        </listOfReactants>
      </reaction>
      <reaction metaid="meta_R_EX_h_b" sboTerm="SBO:0000627" id="R_EX_h_b" name="EX_h_b" reversible="true" fast="false" fbc:lowerFluxBound="cobra_default_lb" fbc:upperFluxBound="cobra_default_ub">
        <listOfReactants>
          <speciesReference species="M_h_b" stoichiometry="1" constant="true"/>
        </listOfReactants>
      </reaction>
      <reaction metaid="meta_R_EX_lac_D_b" sboTerm="SBO:0000627" id="R_EX_lac_D_b" name="EX_lac_D_b" reversible="true" fast="false" fbc:lowerFluxBound="cobra_default_lb" fbc:upperFluxBound="cobra_default_ub">
        <listOfReactants>
          <speciesReference species="M_lac_D_b" stoichiometry="1" constant="true"/>
        </listOfReactants>
      </reaction>
      <reaction metaid="meta_R_EX_o2_b" sboTerm="SBO:0000627" id="R_EX_o2_b" name="EX_o2_b" reversible="true" fast="false" fbc:lowerFluxBound="cobra_default_lb" fbc:upperFluxBound="cobra_default_ub">
        <listOfReactants>
          <speciesReference species="M_o2_b" stoichiometry="1" constant="true"/>
        </listOfReactants>
      </reaction>
      <reaction metaid="meta_R_EX_pi_b" sboTerm="SBO:0000627" id="R_EX_pi_b" name="EX_pi_b" reversible="true" fast="false" fbc:lowerFluxBound="cobra_default_lb" fbc:upperFluxBound="cobra_default_ub">
        <listOfReactants>
          <speciesReference species="M_pi_b" stoichiometry="1" constant="true"/>
        </listOfReactants>
      </reaction>
      <reaction metaid="meta_R_EX_pyr_b" sboTerm="SBO:0000627" id="R_EX_pyr_b" name="EX_pyr_b" reversible="true" fast="false" fbc:lowerFluxBound="cobra_default_lb" fbc:upperFluxBound="cobra_default_ub">
        <listOfReactants>
          <speciesReference species="M_pyr_b" stoichiometry="1" constant="true"/>
        </listOfReactants>
      </reaction>
      <reaction metaid="meta_R_EX_succ_b" sboTerm="SBO:0000627" id="R_EX_succ_b" name="EX_succ_b" reversible="true" fast="false" fbc:lowerFluxBound="cobra_default_lb" fbc:upperFluxBound="cobra_default_ub">
        <listOfReactants>
          <speciesReference species="M_succ_b" stoichiometry="1" constant="true"/>
        </listOfReactants>
      </reaction>
      <reaction id="R_ACKr" name="R_acetate_kinase" reversible="true" fast="false" fbc:lowerFluxBound="R_ACKr_lower_bound" fbc:upperFluxBound="R_ACKr_upper_bound">
        <notes>
          <html xmlns="http://www.w3.org/1999/xhtml">
            <p>GENE_ASSOCIATION: b2296</p>
            <p>PROTEIN_ASSOCIATION: AckA</p>
            <p>SUBSYSTEM: S_Pyruvate_Metabolism</p>
            <p>PROTEIN_CLASS: 2.7.2.1</p>
          </html>
        </notes>
        <listOfReactants>
          <speciesReference species="M_ac_c" stoichiometry="1" constant="true"/>
          <speciesReference species="M_atp_c" stoichiometry="1" constant="true"/>
        </listOfReactants>
        <listOfProducts>
          <speciesReference species="M_actp_c" stoichiometry="1" constant="true"/>
          <speciesReference species="M_adp_c" stoichiometry="1" constant="true"/>
        </listOfProducts>
        <fbc:geneProductAssociation>
          <fbc:geneProductRef fbc:geneProduct="G_b2296"/>
        </fbc:geneProductAssociation>
      </reaction>
      <reaction id="R_ACONT" name="R_aconitase" reversible="true" fast="false" fbc:lowerFluxBound="R_ACONT_lower_bound" fbc:upperFluxBound="R_ACONT_upper_bound">
        <notes>
          <html xmlns="http://www.w3.org/1999/xhtml">
            <p>GENE_ASSOCIATION: ( b0118  or  b1276 )</p>
            <p>PROTEIN_ASSOCIATION: ( AcnB ) or ( AcnA )</p>
            <p>SUBSYSTEM: S_Citric_Acid_Cycle</p>
            <p>PROTEIN_CLASS: 4.2.1.3</p>
          </html>
        </notes>
        <listOfReactants>
          <speciesReference species="M_cit_c" stoichiometry="1" constant="true"/>
        </listOfReactants>
        <listOfProducts>
          <speciesReference species="M_icit_c" stoichiometry="1" constant="true"/>
        </listOfProducts>
        <fbc:geneProductAssociation>
          <fbc:or>
            <fbc:geneProductRef fbc:geneProduct="G_b0118"/>
            <fbc:geneProductRef fbc:geneProduct="G_b1276"/>
          </fbc:or>
        </fbc:geneProductAssociation>
      </reaction>
      <reaction id="R_ACt2r" name="R_acetate_reversible_transport_via_proton_symport" reversible="true" fast="false" fbc:lowerFluxBound="R_ACt2r_lower_bound" fbc:upperFluxBound="R_ACt2r_upper_bound">
        <notes>
          <html xmlns="http://www.w3.org/1999/xhtml">
            <p>SUBSYSTEM: S_</p>
          </html>
        </notes>
        <listOfReactants>
          <speciesReference species="M_ac_e" stoichiometry="1" constant="true"/>
          <speciesReference species="M_h_e" stoichiometry="1" constant="true"/>
        </listOfReactants>
        <listOfProducts>
          <speciesReference species="M_ac_c" stoichiometry="1" constant="true"/>
          <speciesReference species="M_h_c" stoichiometry="1" constant="true"/>
        </listOfProducts>
      </reaction>
      <reaction id="R_ADHEr" name="R_Acetaldehyde_dehydrogenase" reversible="true" fast="false" fbc:lowerFluxBound="R_ADHEr_lower_bound" fbc:upperFluxBound="R_ADHEr_upper_bound">
        <notes>
          <html xmlns="http://www.w3.org/1999/xhtml">
            <p>GENE_ASSOCIATION: b1241</p>
            <p>PROTEIN_ASSOCIATION: AdhE</p>
            <p>SUBSYSTEM: S_</p>
          </html>
        </notes>
        <listOfReactants>
          <speciesReference species="M_accoa_c" stoichiometry="1" constant="true"/>
          <speciesReference species="M_h_c" stoichiometry="2" constant="true"/>
          <speciesReference species="M_nadh_c" stoichiometry="2" constant="true"/>
        </listOfReactants>
        <listOfProducts>
          <speciesReference species="M_coa_c" stoichiometry="1" constant="true"/>
          <speciesReference species="M_etoh_c" stoichiometry="1" constant="true"/>
          <speciesReference species="M_nad_c" stoichiometry="2" constant="true"/>
        </listOfProducts>
        <fbc:geneProductAssociation>
          <fbc:geneProductRef fbc:geneProduct="G_b1241"/>
        </fbc:geneProductAssociation>
      </reaction>
      <reaction id="R_ADK1" name="R_adenylate_kinase" reversible="true" fast="false" fbc:lowerFluxBound="R_ADK1_lower_bound" fbc:upperFluxBound="R_ADK1_upper_bound">
        <notes>
          <html xmlns="http://www.w3.org/1999/xhtml">
            <p>GENE_ASSOCIATION: b0474</p>
            <p>PROTEIN_ASSOCIATION: Adk</p>
            <p>SUBSYSTEM: S_Oxidative_Phosphorylation</p>
            <p>PROTEIN_CLASS: 2.7.4.3</p>
          </html>
        </notes>
        <listOfReactants>
          <speciesReference species="M_amp_c" stoichiometry="1" constant="true"/>
          <speciesReference species="M_atp_c" stoichiometry="1" constant="true"/>
        </listOfReactants>
        <listOfProducts>
          <speciesReference species="M_adp_c" stoichiometry="2" constant="true"/>
        </listOfProducts>
        <fbc:geneProductAssociation>
          <fbc:geneProductRef fbc:geneProduct="G_b0474"/>
        </fbc:geneProductAssociation>
      </reaction>
      <reaction id="R_AKGDH" name="R_2_Oxogluterate_dehydrogenase" reversible="false" fast="false" fbc:lowerFluxBound="cobra_0_bound" fbc:upperFluxBound="R_AKGDH_upper_bound">
        <notes>
          <html xmlns="http://www.w3.org/1999/xhtml">
            <p>GENE_ASSOCIATION: ( b0116  and  b0726  and  b0727 )</p>
            <p>PROTEIN_ASSOCIATION: SucA</p>
            <p>SUBSYSTEM: S_Citric_Acid_Cycle</p>
          </html>
        </notes>
        <listOfReactants>
          <speciesReference species="M_akg_c" stoichiometry="1" constant="true"/>
          <speciesReference species="M_coa_c" stoichiometry="1" constant="true"/>
          <speciesReference species="M_nad_c" stoichiometry="1" constant="true"/>
        </listOfReactants>
        <listOfProducts>
          <speciesReference species="M_co2_c" stoichiometry="1" constant="true"/>
          <speciesReference species="M_nadh_c" stoichiometry="1" constant="true"/>
          <speciesReference species="M_succoa_c" stoichiometry="1" constant="true"/>
        </listOfProducts>
        <fbc:geneProductAssociation>
          <fbc:and>
            <fbc:geneProductRef fbc:geneProduct="G_b0116"/>
            <fbc:geneProductRef fbc:geneProduct="G_b0726"/>
            <fbc:geneProductRef fbc:geneProduct="G_b0727"/>
          </fbc:and>
        </fbc:geneProductAssociation>
      </reaction>
      <reaction id="R_AKGt2r" name="R_2_oxoglutarate_reversible_transport_via_symport" reversible="true" fast="false" fbc:lowerFluxBound="R_AKGt2r_lower_bound" fbc:upperFluxBound="R_AKGt2r_upper_bound">
        <notes>
          <html xmlns="http://www.w3.org/1999/xhtml">
            <p>GENE_ASSOCIATION: b2587</p>
            <p>PROTEIN_ASSOCIATION: KgtPec</p>
            <p>SUBSYSTEM: S_</p>
          </html>
        </notes>
        <listOfReactants>
          <speciesReference species="M_akg_e" stoichiometry="1" constant="true"/>
          <speciesReference species="M_h_e" stoichiometry="1" constant="true"/>
        </listOfReactants>
        <listOfProducts>
          <speciesReference species="M_akg_c" stoichiometry="1" constant="true"/>
          <speciesReference species="M_h_c" stoichiometry="1" constant="true"/>
        </listOfProducts>
        <fbc:geneProductAssociation>
          <fbc:geneProductRef fbc:geneProduct="G_b2587"/>
        </fbc:geneProductAssociation>
      </reaction>
      <reaction id="R_ATPM" name="R_ATP_maintenance_requirement" reversible="false" fast="false" fbc:lowerFluxBound="R_ATPM_lower_bound" fbc:upperFluxBound="cobra_default_ub">
        <notes>
          <html xmlns="http://www.w3.org/1999/xhtml">
            <p>SUBSYSTEM: S_Oxidative_Phosphorylation</p>
          </html>
        </notes>
        <listOfReactants>
          <speciesReference species="M_atp_c" stoichiometry="1" constant="true"/>
          <speciesReference species="M_h2o_c" stoichiometry="1" constant="true"/>
        </listOfReactants>
        <listOfProducts>
          <speciesReference species="M_adp_c" stoichiometry="1" constant="true"/>
          <speciesReference species="M_h_c" stoichiometry="1" constant="true"/>
          <speciesReference species="M_pi_c" stoichiometry="1" constant="true"/>
        </listOfProducts>
      </reaction>
      <reaction id="R_ATPS4r" name="R_ATP_synthase__four_protons_for_one_ATP_" reversible="true" fast="false" fbc:lowerFluxBound="R_ATPS4r_lower_bound" fbc:upperFluxBound="R_ATPS4r_upper_bound">
        <notes>
          <html xmlns="http://www.w3.org/1999/xhtml">
            <p>GENE_ASSOCIATION: ( ( b3736  and  b3737  and  b3738 )  and  ( b3731  and  b3732  and  b3733  and  b3734  and  b3735 )  and  b3739 )</p>
            <p>PROTEIN_ASSOCIATION: ( AtpF0 and AtpF1 and AtpI )</p>
            <p>SUBSYSTEM: S_Oxidative_Phosphorylation</p>
            <p>PROTEIN_CLASS: 3.6.3.14</p>
          </html>
        </notes>
        <listOfReactants>
          <speciesReference species="M_adp_c" stoichiometry="1" constant="true"/>
          <speciesReference species="M_pi_c" stoichiometry="1" constant="true"/>
          <speciesReference species="M_h_e" stoichiometry="4" constant="true"/>
        </listOfReactants>
        <listOfProducts>
          <speciesReference species="M_atp_c" stoichiometry="1" constant="true"/>
          <speciesReference species="M_h_c" stoichiometry="3" constant="true"/>
          <speciesReference species="M_h2o_c" stoichiometry="1" constant="true"/>
        </listOfProducts>
        <fbc:geneProductAssociation>
          <fbc:and>
            <fbc:geneProductRef fbc:geneProduct="G_b3736"/>
            <fbc:geneProductRef fbc:geneProduct="G_b3737"/>
            <fbc:geneProductRef fbc:geneProduct="G_b3738"/>
            <fbc:geneProductRef fbc:geneProduct="G_b3731"/>
            <fbc:geneProductRef fbc:geneProduct="G_b3732"/>
            <fbc:geneProductRef fbc:geneProduct="G_b3733"/>
            <fbc:geneProductRef fbc:geneProduct="G_b3734"/>
            <fbc:geneProductRef fbc:geneProduct="G_b3735"/>
            <fbc:geneProductRef fbc:geneProduct="G_b3739"/>
          </fbc:and>
        </fbc:geneProductAssociation>
      </reaction>
      <reaction id="R_Biomass_Ecoli_core_N__w_GAM_" name="R_core_E_coli_biomass_equation__Neidhardt_Based_with_GAM_" reversible="false" fast="false" fbc:lowerFluxBound="cobra_0_bound" fbc:upperFluxBound="R_Biomass_Ecoli_core_N__w_GAM__upper_bound">
        <listOfReactants>
          <speciesReference species="M_3pg_c" stoichiometry="1.496" constant="true"/>
          <speciesReference species="M_accoa_c" stoichiometry="3.7478" constant="true"/>
          <speciesReference species="M_akg_c" stoichiometry="1.0789" constant="true"/>
          <speciesReference species="M_atp_c" stoichiometry="55.703" constant="true"/>
          <speciesReference species="M_e4p_c" stoichiometry="0.361" constant="true"/>
          <speciesReference species="M_f6p_c" stoichiometry="0.0709" constant="true"/>
          <speciesReference species="M_g3p_c" stoichiometry="0.129" constant="true"/>
          <speciesReference species="M_g6p_c" stoichiometry="0.205" constant="true"/>
          <speciesReference species="M_h2o_c" stoichiometry="55.703" constant="true"/>
          <speciesReference species="M_nad_c" stoichiometry="3.547" constant="true"/>
          <speciesReference species="M_nadph_c" stoichiometry="18.225" constant="true"/>
          <speciesReference species="M_oaa_c" stoichiometry="1.7867" constant="true"/>
          <speciesReference species="M_pep_c" stoichiometry="0.5191" constant="true"/>
          <speciesReference species="M_pyr_c" stoichiometry="2.8328" constant="true"/>
          <speciesReference species="M_r5p_c" stoichiometry="0.8977" constant="true"/>
        </listOfReactants>
        <listOfProducts>
          <speciesReference species="M_adp_c" stoichiometry="55.703" constant="true"/>
          <speciesReference species="M_coa_c" stoichiometry="3.7478" constant="true"/>
          <speciesReference species="M_h_c" stoichiometry="41.025" constant="true"/>
          <speciesReference species="M_nadh_c" stoichiometry="3.547" constant="true"/>
          <speciesReference species="M_nadp_c" stoichiometry="18.225" constant="true"/>
          <speciesReference species="M_pi_c" stoichiometry="55.703" constant="true"/>
        </listOfProducts>
      </reaction>
      <reaction id="R_CO2t" name="R_CO2_transporter_via_diffusion" reversible="true" fast="false" fbc:lowerFluxBound="R_CO2t_lower_bound" fbc:upperFluxBound="R_CO2t_upper_bound">
        <notes>
          <html xmlns="http://www.w3.org/1999/xhtml">
            <p>SUBSYSTEM: S_</p>
          </html>
        </notes>
        <listOfReactants>
          <speciesReference species="M_co2_e" stoichiometry="1" constant="true"/>
        </listOfReactants>
        <listOfProducts>
          <speciesReference species="M_co2_c" stoichiometry="1" constant="true"/>
        </listOfProducts>
      </reaction>
      <reaction id="R_CS" name="R_citrate_synthase" reversible="false" fast="false" fbc:lowerFluxBound="cobra_0_bound" fbc:upperFluxBound="R_CS_upper_bound">
        <notes>
          <html xmlns="http://www.w3.org/1999/xhtml">
            <p>GENE_ASSOCIATION: b0720</p>
            <p>PROTEIN_ASSOCIATION: GltA</p>
            <p>SUBSYSTEM: S_Citric_Acid_Cycle</p>
          </html>
        </notes>
        <listOfReactants>
          <speciesReference species="M_accoa_c" stoichiometry="1" constant="true"/>
          <speciesReference species="M_h2o_c" stoichiometry="1" constant="true"/>
          <speciesReference species="M_oaa_c" stoichiometry="1" constant="true"/>
        </listOfReactants>
        <listOfProducts>
          <speciesReference species="M_cit_c" stoichiometry="1" constant="true"/>
          <speciesReference species="M_coa_c" stoichiometry="1" constant="true"/>
          <speciesReference species="M_h_c" stoichiometry="1" constant="true"/>
        </listOfProducts>
        <fbc:geneProductAssociation>
          <fbc:geneProductRef fbc:geneProduct="G_b0720"/>
        </fbc:geneProductAssociation>
      </reaction>
      <reaction id="R_CYTBD" name="R_cytochrome_oxidase_bd__ubiquinol_8_2_protons_" reversible="false" fast="false" fbc:lowerFluxBound="cobra_0_bound" fbc:upperFluxBound="R_CYTBD_upper_bound">
        <notes>
          <html xmlns="http://www.w3.org/1999/xhtml">
            <p>GENE_ASSOCIATION: ( b0429  and  b0430  and  b0431  and  b0432 )</p>
            <p>PROTEIN_ASSOCIATION: CyoA</p>
            <p>SUBSYSTEM: S_Oxidative_Phosphorylation</p>
          </html>
        </notes>
        <listOfReactants>
          <speciesReference species="M_h_c" stoichiometry="2" constant="true"/>
          <speciesReference species="M_o2_c" stoichiometry="0.5" constant="true"/>
          <speciesReference species="M_q8h2_c" stoichiometry="1" constant="true"/>
        </listOfReactants>
        <listOfProducts>
          <speciesReference species="M_h2o_c" stoichiometry="1" constant="true"/>
          <speciesReference species="M_q8_c" stoichiometry="1" constant="true"/>
          <speciesReference species="M_h_e" stoichiometry="2" constant="true"/>
        </listOfProducts>
        <fbc:geneProductAssociation>
          <fbc:and>
            <fbc:geneProductRef fbc:geneProduct="G_b0429"/>
            <fbc:geneProductRef fbc:geneProduct="G_b0430"/>
            <fbc:geneProductRef fbc:geneProduct="G_b0431"/>
            <fbc:geneProductRef fbc:geneProduct="G_b0432"/>
          </fbc:and>
        </fbc:geneProductAssociation>
      </reaction>
      <reaction id="R_D_LACt2" name="R_D_lactate_transport_via_proton_symport" reversible="true" fast="false" fbc:lowerFluxBound="R_D_LACt2_lower_bound" fbc:upperFluxBound="R_D_LACt2_upper_bound">
        <notes>
          <html xmlns="http://www.w3.org/1999/xhtml">
            <p>GENE_ASSOCIATION: ( b2975  or  b3603 )</p>
            <p>PROTEIN_ASSOCIATION: ( GlcA ) or ( LldP )</p>
            <p>SUBSYSTEM: S_Transport__Extracellular</p>
          </html>
        </notes>
        <listOfReactants>
          <speciesReference species="M_h_e" stoichiometry="1" constant="true"/>
          <speciesReference species="M_lac_D_e" stoichiometry="1" constant="true"/>
        </listOfReactants>
        <listOfProducts>
          <speciesReference species="M_h_c" stoichiometry="1" constant="true"/>
          <speciesReference species="M_lac_D_c" stoichiometry="1" constant="true"/>
        </listOfProducts>
        <fbc:geneProductAssociation>
          <fbc:or>
            <fbc:geneProductRef fbc:geneProduct="G_b2975"/>
            <fbc:geneProductRef fbc:geneProduct="G_b3603"/>
          </fbc:or>
        </fbc:geneProductAssociation>
      </reaction>
      <reaction id="R_ENO" name="R_enolase" reversible="true" fast="false" fbc:lowerFluxBound="R_ENO_lower_bound" fbc:upperFluxBound="R_ENO_upper_bound">
        <notes>
          <html xmlns="http://www.w3.org/1999/xhtml">
            <p>GENE_ASSOCIATION: b2779</p>
            <p>PROTEIN_ASSOCIATION: Eno</p>
            <p>SUBSYSTEM: S_GlycolysisGluconeogenesis</p>
            <p>PROTEIN_CLASS: 4.2.1.11</p>
          </html>
        </notes>
        <listOfReactants>
          <speciesReference species="M_2pg_c" stoichiometry="1" constant="true"/>
        </listOfReactants>
        <listOfProducts>
          <speciesReference species="M_h2o_c" stoichiometry="1" constant="true"/>
          <speciesReference species="M_pep_c" stoichiometry="1" constant="true"/>
        </listOfProducts>
        <fbc:geneProductAssociation>
          <fbc:geneProductRef fbc:geneProduct="G_b2779"/>
        </fbc:geneProductAssociation>
      </reaction>
      <reaction id="R_ETOHt2r" name="R_ethanol_reversible_transport_via_proton_symport" reversible="true" fast="false" fbc:lowerFluxBound="R_ETOHt2r_lower_bound" fbc:upperFluxBound="R_ETOHt2r_upper_bound">
        <notes>
          <html xmlns="http://www.w3.org/1999/xhtml">
            <p>SUBSYSTEM: S_</p>
          </html>
        </notes>
        <listOfReactants>
          <speciesReference species="M_etoh_e" stoichiometry="1" constant="true"/>
          <speciesReference species="M_h_e" stoichiometry="1" constant="true"/>
        </listOfReactants>
        <listOfProducts>
          <speciesReference species="M_etoh_c" stoichiometry="1" constant="true"/>
          <speciesReference species="M_h_c" stoichiometry="1" constant="true"/>
        </listOfProducts>
      </reaction>
      <reaction id="R_EX_ac_e_" name="R_Acetate_exchange" reversible="false" fast="false" fbc:lowerFluxBound="cobra_0_bound" fbc:upperFluxBound="R_EX_ac_e__upper_bound">
        <notes>
          <html xmlns="http://www.w3.org/1999/xhtml">
            <p>SUBSYSTEM: S_</p>
          </html>
        </notes>
        <listOfReactants>
          <speciesReference species="M_ac_e" stoichiometry="1" constant="true"/>
        </listOfReactants>
        <listOfProducts>
          <speciesReference species="M_ac_b" stoichiometry="1" constant="true"/>
        </listOfProducts>
      </reaction>
      <reaction id="R_EX_akg_e_" name="R_2_Oxoglutarate_exchange" reversible="false" fast="false" fbc:lowerFluxBound="cobra_0_bound" fbc:upperFluxBound="R_EX_akg_e__upper_bound">
        <notes>
          <html xmlns="http://www.w3.org/1999/xhtml">
            <p>SUBSYSTEM: S_</p>
          </html>
        </notes>
        <listOfReactants>
          <speciesReference species="M_akg_e" stoichiometry="1" constant="true"/>
        </listOfReactants>
        <listOfProducts>
          <speciesReference species="M_akg_b" stoichiometry="1" constant="true"/>
        </listOfProducts>
      </reaction>
      <reaction id="R_EX_co2_e_" name="R_CO2_exchange" reversible="true" fast="false" fbc:lowerFluxBound="R_EX_co2_e__lower_bound" fbc:upperFluxBound="R_EX_co2_e__upper_bound">
        <notes>
          <html xmlns="http://www.w3.org/1999/xhtml">
            <p>SUBSYSTEM: S_</p>
          </html>
        </notes>
        <listOfReactants>
          <speciesReference species="M_co2_e" stoichiometry="1" constant="true"/>
        </listOfReactants>
        <listOfProducts>
          <speciesReference species="M_co2_b" stoichiometry="1" constant="true"/>
        </listOfProducts>
      </reaction>
      <reaction id="R_EX_etoh_e_" name="R_Ethanol_exchange" reversible="false" fast="false" fbc:lowerFluxBound="cobra_0_bound" fbc:upperFluxBound="R_EX_etoh_e__upper_bound">
        <notes>
          <html xmlns="http://www.w3.org/1999/xhtml">
            <p>SUBSYSTEM: S_</p>
          </html>
        </notes>
        <listOfReactants>
          <speciesReference species="M_etoh_e" stoichiometry="1" constant="true"/>
        </listOfReactants>
        <listOfProducts>
          <speciesReference species="M_etoh_b" stoichiometry="1" constant="true"/>
        </listOfProducts>
      </reaction>
      <reaction id="R_EX_for_e_" name="R_Formate_exchange" reversible="false" fast="false" fbc:lowerFluxBound="cobra_0_bound" fbc:upperFluxBound="R_EX_for_e__upper_bound">
        <notes>
          <html xmlns="http://www.w3.org/1999/xhtml">
            <p>SUBSYSTEM: S_</p>
          </html>
        </notes>
        <listOfReactants>
          <speciesReference species="M_for_e" stoichiometry="1" constant="true"/>
        </listOfReactants>
        <listOfProducts>
          <speciesReference species="M_for_b" stoichiometry="1" constant="true"/>
        </listOfProducts>
      </reaction>
      <reaction id="R_EX_fum_e_" name="R_Fumarate_exchange" reversible="false" fast="false" fbc:lowerFluxBound="cobra_0_bound" fbc:upperFluxBound="R_EX_fum_e__upper_bound">
        <notes>
          <html xmlns="http://www.w3.org/1999/xhtml">
            <p>SUBSYSTEM: S_</p>
          </html>
        </notes>
        <listOfReactants>
          <speciesReference species="M_fum_e" stoichiometry="1" constant="true"/>
        </listOfReactants>
        <listOfProducts>
          <speciesReference species="M_fum_b" stoichiometry="1" constant="true"/>
        </listOfProducts>
      </reaction>
      <reaction id="R_EX_glc_e_" name="R_D_Glucose_exchange" reversible="true" fast="false" fbc:lowerFluxBound="R_EX_glc_e__lower_bound" fbc:upperFluxBound="R_EX_glc_e__upper_bound">
        <notes>
          <html xmlns="http://www.w3.org/1999/xhtml">
            <p>SUBSYSTEM: S_</p>
          </html>
        </notes>
        <listOfReactants>
          <speciesReference species="M_glc_D_e" stoichiometry="1" constant="true"/>
        </listOfReactants>
        <listOfProducts>
          <speciesReference species="M_glc_D_b" stoichiometry="1" constant="true"/>
        </listOfProducts>
      </reaction>
      <reaction id="R_EX_h2o_e_" name="R_H2O_exchange" reversible="true" fast="false" fbc:lowerFluxBound="R_EX_h2o_e__lower_bound" fbc:upperFluxBound="R_EX_h2o_e__upper_bound">
        <notes>
          <html xmlns="http://www.w3.org/1999/xhtml">
            <p>SUBSYSTEM: S_</p>
          </html>
        </notes>
        <listOfReactants>
          <speciesReference species="M_h2o_e" stoichiometry="1" constant="true"/>
        </listOfReactants>
        <listOfProducts>
          <speciesReference species="M_h2o_b" stoichiometry="1" constant="true"/>
        </listOfProducts>
      </reaction>
      <reaction id="R_EX_h_e_" name="R_H_exchange" reversible="true" fast="false" fbc:lowerFluxBound="R_EX_h_e__lower_bound" fbc:upperFluxBound="R_EX_h_e__upper_bound">
        <notes>
          <html xmlns="http://www.w3.org/1999/xhtml">
            <p>SUBSYSTEM: S_</p>
          </html>
        </notes>
        <listOfReactants>
          <speciesReference species="M_h_e" stoichiometry="1" constant="true"/>
        </listOfReactants>
        <listOfProducts>
          <speciesReference species="M_h_b" stoichiometry="1" constant="true"/>
        </listOfProducts>
      </reaction>
      <reaction id="R_EX_lac_D_e_" name="R_D_lactate_exchange" reversible="false" fast="false" fbc:lowerFluxBound="cobra_0_bound" fbc:upperFluxBound="R_EX_lac_D_e__upper_bound">
        <notes>
          <html xmlns="http://www.w3.org/1999/xhtml">
            <p>SUBSYSTEM: S_</p>
          </html>
        </notes>
        <listOfReactants>
          <speciesReference species="M_lac_D_e" stoichiometry="1" constant="true"/>
        </listOfReactants>
        <listOfProducts>
          <speciesReference species="M_lac_D_b" stoichiometry="1" constant="true"/>
        </listOfProducts>
      </reaction>
      <reaction id="R_EX_o2_e_" name="R_O2_exchange" reversible="true" fast="false" fbc:lowerFluxBound="R_EX_o2_e__lower_bound" fbc:upperFluxBound="R_EX_o2_e__upper_bound">
        <notes>
          <html xmlns="http://www.w3.org/1999/xhtml">
            <p>SUBSYSTEM: S_</p>
          </html>
        </notes>
        <listOfReactants>
          <speciesReference species="M_o2_e" stoichiometry="1" constant="true"/>
        </listOfReactants>
        <listOfProducts>
          <speciesReference species="M_o2_b" stoichiometry="1" constant="true"/>
        </listOfProducts>
      </reaction>
      <reaction id="R_EX_pi_e_" name="R_Phosphate_exchange" reversible="true" fast="false" fbc:lowerFluxBound="R_EX_pi_e__lower_bound" fbc:upperFluxBound="R_EX_pi_e__upper_bound">
        <notes>
          <html xmlns="http://www.w3.org/1999/xhtml">
            <p>SUBSYSTEM: S_</p>
          </html>
        </notes>
        <listOfReactants>
          <speciesReference species="M_pi_e" stoichiometry="1" constant="true"/>
        </listOfReactants>
        <listOfProducts>
          <speciesReference species="M_pi_b" stoichiometry="1" constant="true"/>
        </listOfProducts>
      </reaction>
      <reaction id="R_EX_pyr_e_" name="R_Pyruvate_exchange" reversible="false" fast="false" fbc:lowerFluxBound="cobra_0_bound" fbc:upperFluxBound="R_EX_pyr_e__upper_bound">
        <notes>
          <html xmlns="http://www.w3.org/1999/xhtml">
            <p>SUBSYSTEM: S_</p>
          </html>
        </notes>
        <listOfReactants>
          <speciesReference species="M_pyr_e" stoichiometry="1" constant="true"/>
        </listOfReactants>
        <listOfProducts>
          <speciesReference species="M_pyr_b" stoichiometry="1" constant="true"/>
        </listOfProducts>
      </reaction>
      <reaction id="R_EX_succ_e_" name="R_Succinate_exchange" reversible="false" fast="false" fbc:lowerFluxBound="cobra_0_bound" fbc:upperFluxBound="R_EX_succ_e__upper_bound">
        <notes>
          <html xmlns="http://www.w3.org/1999/xhtml">
            <p>SUBSYSTEM: S_</p>
          </html>
        </notes>
        <listOfReactants>
          <speciesReference species="M_succ_e" stoichiometry="1" constant="true"/>
        </listOfReactants>
        <listOfProducts>
          <speciesReference species="M_succ_b" stoichiometry="1" constant="true"/>
        </listOfProducts>
      </reaction>
      <reaction id="R_FBA" name="R_fructose_bisphosphate_aldolase" reversible="true" fast="false" fbc:lowerFluxBound="R_FBA_lower_bound" fbc:upperFluxBound="R_FBA_upper_bound">
        <notes>
          <html xmlns="http://www.w3.org/1999/xhtml">
            <p>GENE_ASSOCIATION: b2925</p>
            <p>PROTEIN_ASSOCIATION: FbaA</p>
            <p>SUBSYSTEM: S_GlycolysisGluconeogenesis</p>
            <p>PROTEIN_CLASS: 4.1.2.13</p>
          </html>
        </notes>
        <listOfReactants>
          <speciesReference species="M_fdp_c" stoichiometry="1" constant="true"/>
        </listOfReactants>
        <listOfProducts>
          <speciesReference species="M_dhap_c" stoichiometry="1" constant="true"/>
          <speciesReference species="M_g3p_c" stoichiometry="1" constant="true"/>
        </listOfProducts>
        <fbc:geneProductAssociation>
          <fbc:geneProductRef fbc:geneProduct="G_b2925"/>
        </fbc:geneProductAssociation>
      </reaction>
      <reaction id="R_FBP" name="R_fructose_bisphosphatase" reversible="false" fast="false" fbc:lowerFluxBound="cobra_0_bound" fbc:upperFluxBound="R_FBP_upper_bound">
        <notes>
          <html xmlns="http://www.w3.org/1999/xhtml">
            <p>GENE_ASSOCIATION: b4232</p>
            <p>PROTEIN_ASSOCIATION: Fbp</p>
            <p>SUBSYSTEM: S_GlycolysisGluconeogenesis</p>
            <p>PROTEIN_CLASS: 3.1.3.11</p>
          </html>
        </notes>
        <listOfReactants>
          <speciesReference species="M_fdp_c" stoichiometry="1" constant="true"/>
          <speciesReference species="M_h2o_c" stoichiometry="1" constant="true"/>
        </listOfReactants>
        <listOfProducts>
          <speciesReference species="M_f6p_c" stoichiometry="1" constant="true"/>
          <speciesReference species="M_pi_c" stoichiometry="1" constant="true"/>
        </listOfProducts>
        <fbc:geneProductAssociation>
          <fbc:geneProductRef fbc:geneProduct="G_b4232"/>
        </fbc:geneProductAssociation>
      </reaction>
      <reaction id="R_FORt" name="R_formate_transport_via_diffusion" reversible="true" fast="false" fbc:lowerFluxBound="R_FORt_lower_bound" fbc:upperFluxBound="R_FORt_upper_bound">
        <notes>
          <html xmlns="http://www.w3.org/1999/xhtml">
            <p>GENE_ASSOCIATION: b0904</p>
            <p>PROTEIN_ASSOCIATION: FocA</p>
            <p>SUBSYSTEM: S_Transport__Extracellular</p>
          </html>
        </notes>
        <listOfReactants>
          <speciesReference species="M_for_e" stoichiometry="1" constant="true"/>
        </listOfReactants>
        <listOfProducts>
          <speciesReference species="M_for_c" stoichiometry="1" constant="true"/>
        </listOfProducts>
        <fbc:geneProductAssociation>
          <fbc:geneProductRef fbc:geneProduct="G_b0904"/>
        </fbc:geneProductAssociation>
      </reaction>
      <reaction id="R_FRD" name="R_fumarate_reductase" reversible="false" fast="false" fbc:lowerFluxBound="cobra_0_bound" fbc:upperFluxBound="R_FRD_upper_bound">
        <notes>
          <html xmlns="http://www.w3.org/1999/xhtml">
            <p>GENE_ASSOCIATION: ( ( b4151  and  b4152  and  b4153  and  b4154 )  or  b3117 )</p>
            <p>PROTEIN_ASSOCIATION: Frd</p>
            <p>SUBSYSTEM: S_Citric_Acid_Cycle</p>
            <p>PROTEIN_CLASS: 1.3.99.1</p>
          </html>
        </notes>
        <listOfReactants>
          <speciesReference species="M_fadh2_c" stoichiometry="1" constant="true"/>
          <speciesReference species="M_fum_c" stoichiometry="1" constant="true"/>
        </listOfReactants>
        <listOfProducts>
          <speciesReference species="M_fad_c" stoichiometry="1" constant="true"/>
          <speciesReference species="M_succ_c" stoichiometry="1" constant="true"/>
        </listOfProducts>
        <fbc:geneProductAssociation>
          <fbc:or>
            <fbc:and>
              <fbc:geneProductRef fbc:geneProduct="G_b4151"/>
              <fbc:geneProductRef fbc:geneProduct="G_b4152"/>
              <fbc:geneProductRef fbc:geneProduct="G_b4153"/>
              <fbc:geneProductRef fbc:geneProduct="G_b4154"/>
            </fbc:and>
            <fbc:geneProductRef fbc:geneProduct="G_b3117"/>
          </fbc:or>
        </fbc:geneProductAssociation>
      </reaction>
      <reaction id="R_FUM" name="R_fumarase" reversible="true" fast="false" fbc:lowerFluxBound="R_FUM_lower_bound" fbc:upperFluxBound="R_FUM_upper_bound">
        <notes>
          <html xmlns="http://www.w3.org/1999/xhtml">
            <p>GENE_ASSOCIATION: ( b1612  or  b4122  or  b1611 )</p>
            <p>PROTEIN_ASSOCIATION: ( FumA ) or ( FumB ) or ( FumCec )</p>
            <p>SUBSYSTEM: S_Citric_Acid_Cycle</p>
            <p>PROTEIN_CLASS: 4.2.1.2</p>
          </html>
        </notes>
        <listOfReactants>
          <speciesReference species="M_fum_c" stoichiometry="1" constant="true"/>
          <speciesReference species="M_h2o_c" stoichiometry="1" constant="true"/>
        </listOfReactants>
        <listOfProducts>
          <speciesReference species="M_mal_L_c" stoichiometry="1" constant="true"/>
        </listOfProducts>
        <fbc:geneProductAssociation>
          <fbc:or>
            <fbc:geneProductRef fbc:geneProduct="G_b1612"/>
            <fbc:geneProductRef fbc:geneProduct="G_b4122"/>
            <fbc:geneProductRef fbc:geneProduct="G_b1611"/>
          </fbc:or>
        </fbc:geneProductAssociation>
      </reaction>
      <reaction id="R_FUMt2_2" name="R_Fumarate_transport_via_proton_symport__2_H_" reversible="false" fast="false" fbc:lowerFluxBound="cobra_0_bound" fbc:upperFluxBound="R_FUMt2_2_upper_bound">
        <notes>
          <html xmlns="http://www.w3.org/1999/xhtml">
            <p>GENE_ASSOCIATION: b3528</p>
            <p>PROTEIN_ASSOCIATION: DctA</p>
            <p>SUBSYSTEM: S_</p>
          </html>
        </notes>
        <listOfReactants>
          <speciesReference species="M_fum_e" stoichiometry="1" constant="true"/>
          <speciesReference species="M_h_e" stoichiometry="2" constant="true"/>
        </listOfReactants>
        <listOfProducts>
          <speciesReference species="M_fum_c" stoichiometry="1" constant="true"/>
          <speciesReference species="M_h_c" stoichiometry="2" constant="true"/>
        </listOfProducts>
        <fbc:geneProductAssociation>
          <fbc:geneProductRef fbc:geneProduct="G_b3528"/>
        </fbc:geneProductAssociation>
      </reaction>
      <reaction id="R_G6PDH2r" name="R_glucose_6_phosphate_dehydrogenase" reversible="true" fast="false" fbc:lowerFluxBound="R_G6PDH2r_lower_bound" fbc:upperFluxBound="R_G6PDH2r_upper_bound">
        <notes>
          <html xmlns="http://www.w3.org/1999/xhtml">
            <p>GENE_ASSOCIATION: b1852</p>
            <p>PROTEIN_ASSOCIATION: Zwf</p>
            <p>SUBSYSTEM: S_Pentose_Phosphate_Pathway</p>
            <p>PROTEIN_CLASS: 1.1.1.49</p>
          </html>
        </notes>
        <listOfReactants>
          <speciesReference species="M_g6p_c" stoichiometry="1" constant="true"/>
          <speciesReference species="M_nadp_c" stoichiometry="1" constant="true"/>
        </listOfReactants>
        <listOfProducts>
          <speciesReference species="M_6pgl_c" stoichiometry="1" constant="true"/>
          <speciesReference species="M_h_c" stoichiometry="1" constant="true"/>
          <speciesReference species="M_nadph_c" stoichiometry="1" constant="true"/>
        </listOfProducts>
        <fbc:geneProductAssociation>
          <fbc:geneProductRef fbc:geneProduct="G_b1852"/>
        </fbc:geneProductAssociation>
      </reaction>
      <reaction id="R_GAPD" name="R_glyceraldehyde_3_phosphate_dehydrogenase" reversible="true" fast="false" fbc:lowerFluxBound="R_GAPD_lower_bound" fbc:upperFluxBound="R_GAPD_upper_bound">
        <notes>
          <html xmlns="http://www.w3.org/1999/xhtml">
            <p>GENE_ASSOCIATION: ( b1779  or  ( b1416  and  b1417 ) )</p>
            <p>PROTEIN_ASSOCIATION: ( GapA ) or ( GapC )</p>
            <p>SUBSYSTEM: S_GlycolysisGluconeogenesis</p>
            <p>PROTEIN_CLASS: 1.2.1.12</p>
          </html>
        </notes>
        <listOfReactants>
          <speciesReference species="M_g3p_c" stoichiometry="1" constant="true"/>
          <speciesReference species="M_nad_c" stoichiometry="1" constant="true"/>
          <speciesReference species="M_pi_c" stoichiometry="1" constant="true"/>
        </listOfReactants>
        <listOfProducts>
          <speciesReference species="M_13dpg_c" stoichiometry="1" constant="true"/>
          <speciesReference species="M_h_c" stoichiometry="1" constant="true"/>
          <speciesReference species="M_nadh_c" stoichiometry="1" constant="true"/>
        </listOfProducts>
        <fbc:geneProductAssociation>
          <fbc:or>
            <fbc:geneProductRef fbc:geneProduct="G_b1779"/>
            <fbc:and>
              <fbc:geneProductRef fbc:geneProduct="G_b1416"/>
              <fbc:geneProductRef fbc:geneProduct="G_b1417"/>
            </fbc:and>
          </fbc:or>
        </fbc:geneProductAssociation>
      </reaction>
      <reaction id="R_GLCpts" name="R_D_glucose_transport_via_PEPPyr_PTS" reversible="false" fast="false" fbc:lowerFluxBound="cobra_0_bound" fbc:upperFluxBound="R_GLCpts_upper_bound">
        <notes>
          <html xmlns="http://www.w3.org/1999/xhtml">
            <p>GENE_ASSOCIATION: ( b1101  and  b2415  and  b2416  and  b2417 )</p>
            <p>PROTEIN_ASSOCIATION: Pts</p>
            <p>SUBSYSTEM: S_Transport__Extracellular</p>
          </html>
        </notes>
        <listOfReactants>
          <speciesReference species="M_pep_c" stoichiometry="1" constant="true"/>
          <speciesReference species="M_glc_D_e" stoichiometry="1" constant="true"/>
        </listOfReactants>
        <listOfProducts>
          <speciesReference species="M_g6p_c" stoichiometry="1" constant="true"/>
          <speciesReference species="M_pyr_c" stoichiometry="1" constant="true"/>
        </listOfProducts>
        <fbc:geneProductAssociation>
          <fbc:and>
            <fbc:geneProductRef fbc:geneProduct="G_b1101"/>
            <fbc:geneProductRef fbc:geneProduct="G_b2415"/>
            <fbc:geneProductRef fbc:geneProduct="G_b2416"/>
            <fbc:geneProductRef fbc:geneProduct="G_b2417"/>
          </fbc:and>
        </fbc:geneProductAssociation>
      </reaction>
      <reaction id="R_GND" name="R_phosphogluconate_dehydrogenase" reversible="false" fast="false" fbc:lowerFluxBound="cobra_0_bound" fbc:upperFluxBound="R_GND_upper_bound">
        <notes>
          <html xmlns="http://www.w3.org/1999/xhtml">
            <p>GENE_ASSOCIATION: b2029</p>
            <p>PROTEIN_ASSOCIATION: Gnd</p>
            <p>SUBSYSTEM: S_Pentose_Phosphate_Pathway</p>
            <p>PROTEIN_CLASS: 1.1.1.44</p>
          </html>
        </notes>
        <listOfReactants>
          <speciesReference species="M_6pgc_c" stoichiometry="1" constant="true"/>
          <speciesReference species="M_nadp_c" stoichiometry="1" constant="true"/>
        </listOfReactants>
        <listOfProducts>
          <speciesReference species="M_co2_c" stoichiometry="1" constant="true"/>
          <speciesReference species="M_nadph_c" stoichiometry="1" constant="true"/>
          <speciesReference species="M_ru5p_D_c" stoichiometry="1" constant="true"/>
        </listOfProducts>
        <fbc:geneProductAssociation>
          <fbc:geneProductRef fbc:geneProduct="G_b2029"/>
        </fbc:geneProductAssociation>
      </reaction>
      <reaction id="R_H2Ot" name="R_H2O_transport_via_diffusion" reversible="true" fast="false" fbc:lowerFluxBound="R_H2Ot_lower_bound" fbc:upperFluxBound="R_H2Ot_upper_bound">
        <notes>
          <html xmlns="http://www.w3.org/1999/xhtml">
            <p>SUBSYSTEM: S_Transport__Extracellular</p>
          </html>
        </notes>
        <listOfReactants>
          <speciesReference species="M_h2o_e" stoichiometry="1" constant="true"/>
        </listOfReactants>
        <listOfProducts>
          <speciesReference species="M_h2o_c" stoichiometry="1" constant="true"/>
        </listOfProducts>
      </reaction>
      <reaction id="R_ICDHyr" name="R_isocitrate_dehydrogenase__NADP_" reversible="true" fast="false" fbc:lowerFluxBound="R_ICDHyr_lower_bound" fbc:upperFluxBound="R_ICDHyr_upper_bound">
        <notes>
          <html xmlns="http://www.w3.org/1999/xhtml">
            <p>GENE_ASSOCIATION: b1136</p>
            <p>PROTEIN_ASSOCIATION: Icd</p>
            <p>SUBSYSTEM: S_Citric_Acid_Cycle</p>
            <p>PROTEIN_CLASS: 1.1.1.42</p>
          </html>
        </notes>
        <listOfReactants>
          <speciesReference species="M_icit_c" stoichiometry="1" constant="true"/>
          <speciesReference species="M_nadp_c" stoichiometry="1" constant="true"/>
        </listOfReactants>
        <listOfProducts>
          <speciesReference species="M_akg_c" stoichiometry="1" constant="true"/>
          <speciesReference species="M_co2_c" stoichiometry="1" constant="true"/>
          <speciesReference species="M_nadph_c" stoichiometry="1" constant="true"/>
        </listOfProducts>
        <fbc:geneProductAssociation>
          <fbc:geneProductRef fbc:geneProduct="G_b1136"/>
        </fbc:geneProductAssociation>
      </reaction>
      <reaction id="R_ICL" name="R_Isocitrate_lyase" reversible="false" fast="false" fbc:lowerFluxBound="cobra_0_bound" fbc:upperFluxBound="R_ICL_upper_bound">
        <notes>
          <html xmlns="http://www.w3.org/1999/xhtml">
            <p>GENE_ASSOCIATION: b4015</p>
            <p>PROTEIN_ASSOCIATION: AceA</p>
            <p>SUBSYSTEM: S_Anaplerotic_reactions</p>
            <p>PROTEIN_CLASS: 4.1.3.1</p>
          </html>
        </notes>
        <listOfReactants>
          <speciesReference species="M_icit_c" stoichiometry="1" constant="true"/>
        </listOfReactants>
        <listOfProducts>
          <speciesReference species="M_glx_c" stoichiometry="1" constant="true"/>
          <speciesReference species="M_succ_c" stoichiometry="1" constant="true"/>
        </listOfProducts>
        <fbc:geneProductAssociation>
          <fbc:geneProductRef fbc:geneProduct="G_b4015"/>
        </fbc:geneProductAssociation>
      </reaction>
      <reaction id="R_LDH_D" name="R_D_lactate_dehydrogenase" reversible="true" fast="false" fbc:lowerFluxBound="R_LDH_D_lower_bound" fbc:upperFluxBound="R_LDH_D_upper_bound">
        <notes>
          <html xmlns="http://www.w3.org/1999/xhtml">
            <p>GENE_ASSOCIATION: b1380</p>
            <p>PROTEIN_ASSOCIATION: Ldh</p>
            <p>SUBSYSTEM: S_</p>
            <p>PROTEIN_CLASS: 1.1.1.28</p>
          </html>
        </notes>
        <listOfReactants>
          <speciesReference species="M_lac_D_c" stoichiometry="1" constant="true"/>
          <speciesReference species="M_nad_c" stoichiometry="1" constant="true"/>
        </listOfReactants>
        <listOfProducts>
          <speciesReference species="M_h_c" stoichiometry="1" constant="true"/>
          <speciesReference species="M_nadh_c" stoichiometry="1" constant="true"/>
          <speciesReference species="M_pyr_c" stoichiometry="1" constant="true"/>
        </listOfProducts>
        <fbc:geneProductAssociation>
          <fbc:geneProductRef fbc:geneProduct="G_b1380"/>
        </fbc:geneProductAssociation>
      </reaction>
      <reaction id="R_MALS" name="R_malate_synthase" reversible="false" fast="false" fbc:lowerFluxBound="cobra_0_bound" fbc:upperFluxBound="R_MALS_upper_bound">
        <notes>
          <html xmlns="http://www.w3.org/1999/xhtml">
            <p>GENE_ASSOCIATION: ( b4014  or  b2976 )</p>
            <p>PROTEIN_ASSOCIATION: ( AceB ) or ( GlcB )</p>
            <p>SUBSYSTEM: S_Anaplerotic_reactions</p>
            <p>PROTEIN_CLASS: 4.1.3.2</p>
          </html>
        </notes>
        <listOfReactants>
          <speciesReference species="M_accoa_c" stoichiometry="1" constant="true"/>
          <speciesReference species="M_glx_c" stoichiometry="1" constant="true"/>
          <speciesReference species="M_h2o_c" stoichiometry="1" constant="true"/>
        </listOfReactants>
        <listOfProducts>
          <speciesReference species="M_coa_c" stoichiometry="1" constant="true"/>
          <speciesReference species="M_h_c" stoichiometry="1" constant="true"/>
          <speciesReference species="M_mal_L_c" stoichiometry="1" constant="true"/>
        </listOfProducts>
        <fbc:geneProductAssociation>
          <fbc:or>
            <fbc:geneProductRef fbc:geneProduct="G_b4014"/>
            <fbc:geneProductRef fbc:geneProduct="G_b2976"/>
          </fbc:or>
        </fbc:geneProductAssociation>
      </reaction>
      <reaction id="R_MDH" name="R_malate_dehydrogenase" reversible="true" fast="false" fbc:lowerFluxBound="R_MDH_lower_bound" fbc:upperFluxBound="R_MDH_upper_bound">
        <notes>
          <html xmlns="http://www.w3.org/1999/xhtml">
            <p>GENE_ASSOCIATION: b3236</p>
            <p>PROTEIN_ASSOCIATION: Mdh</p>
            <p>SUBSYSTEM: S_Citric_Acid_Cycle</p>
            <p>PROTEIN_CLASS: 1.1.1.37</p>
          </html>
        </notes>
        <listOfReactants>
          <speciesReference species="M_mal_L_c" stoichiometry="1" constant="true"/>
          <speciesReference species="M_nad_c" stoichiometry="1" constant="true"/>
        </listOfReactants>
        <listOfProducts>
          <speciesReference species="M_h_c" stoichiometry="1" constant="true"/>
          <speciesReference species="M_nadh_c" stoichiometry="1" constant="true"/>
          <speciesReference species="M_oaa_c" stoichiometry="1" constant="true"/>
        </listOfProducts>
        <fbc:geneProductAssociation>
          <fbc:geneProductRef fbc:geneProduct="G_b3236"/>
        </fbc:geneProductAssociation>
      </reaction>
      <reaction id="R_ME1" name="R_malic_enzyme__NAD_" reversible="false" fast="false" fbc:lowerFluxBound="cobra_0_bound" fbc:upperFluxBound="R_ME1_upper_bound">
        <notes>
          <html xmlns="http://www.w3.org/1999/xhtml">
            <p>GENE_ASSOCIATION: b1479</p>
            <p>PROTEIN_ASSOCIATION: Sfc</p>
            <p>SUBSYSTEM: S_Anaplerotic_reactions</p>
            <p>PROTEIN_CLASS: 1.1.1.38</p>
          </html>
        </notes>
        <listOfReactants>
          <speciesReference species="M_mal_L_c" stoichiometry="1" constant="true"/>
          <speciesReference species="M_nad_c" stoichiometry="1" constant="true"/>
        </listOfReactants>
        <listOfProducts>
          <speciesReference species="M_co2_c" stoichiometry="1" constant="true"/>
          <speciesReference species="M_nadh_c" stoichiometry="1" constant="true"/>
          <speciesReference species="M_pyr_c" stoichiometry="1" constant="true"/>
        </listOfProducts>
        <fbc:geneProductAssociation>
          <fbc:geneProductRef fbc:geneProduct="G_b1479"/>
        </fbc:geneProductAssociation>
      </reaction>
      <reaction id="R_ME2" name="R_malic_enzyme__NADP_" reversible="false" fast="false" fbc:lowerFluxBound="cobra_0_bound" fbc:upperFluxBound="R_ME2_upper_bound">
        <notes>
          <html xmlns="http://www.w3.org/1999/xhtml">
            <p>GENE_ASSOCIATION: b2463</p>
            <p>PROTEIN_ASSOCIATION: Mae</p>
            <p>SUBSYSTEM: S_Anaplerotic_reactions</p>
            <p>PROTEIN_CLASS: 1.1.1.40</p>
          </html>
        </notes>
        <listOfReactants>
          <speciesReference species="M_mal_L_c" stoichiometry="1" constant="true"/>
          <speciesReference species="M_nadp_c" stoichiometry="1" constant="true"/>
        </listOfReactants>
        <listOfProducts>
          <speciesReference species="M_co2_c" stoichiometry="1" constant="true"/>
          <speciesReference species="M_nadph_c" stoichiometry="1" constant="true"/>
          <speciesReference species="M_pyr_c" stoichiometry="1" constant="true"/>
        </listOfProducts>
        <fbc:geneProductAssociation>
          <fbc:geneProductRef fbc:geneProduct="G_b2463"/>
        </fbc:geneProductAssociation>
      </reaction>
      <reaction id="R_NADH11" name="R_NADH_dehydrogenase__ubiquinone_8__2_protons_" reversible="false" fast="false" fbc:lowerFluxBound="cobra_0_bound" fbc:upperFluxBound="R_NADH11_upper_bound">
        <notes>
          <html xmlns="http://www.w3.org/1999/xhtml">
            <p>GENE_ASSOCIATION: ( b2276  and  b2277  and  b2278  and  b2279  and  b2280  and  b2281  and  b2282  and  b2283  and  b2284  and  b2285  and  b2286  and  b2287  and  b2288 )</p>
            <p>PROTEIN_ASSOCIATION: Nuo</p>
            <p>SUBSYSTEM: S_Oxidative_Phosphorylation</p>
            <p>PROTEIN_CLASS: 1.6.5.3</p>
          </html>
        </notes>
        <listOfReactants>
          <speciesReference species="M_h_c" stoichiometry="3" constant="true"/>
          <speciesReference species="M_nadh_c" stoichiometry="1" constant="true"/>
          <speciesReference species="M_q8_c" stoichiometry="1" constant="true"/>
        </listOfReactants>
        <listOfProducts>
          <speciesReference species="M_nad_c" stoichiometry="1" constant="true"/>
          <speciesReference species="M_q8h2_c" stoichiometry="1" constant="true"/>
          <speciesReference species="M_h_e" stoichiometry="2" constant="true"/>
        </listOfProducts>
        <fbc:geneProductAssociation>
          <fbc:and>
            <fbc:geneProductRef fbc:geneProduct="G_b2276"/>
            <fbc:geneProductRef fbc:geneProduct="G_b2277"/>
            <fbc:geneProductRef fbc:geneProduct="G_b2278"/>
            <fbc:geneProductRef fbc:geneProduct="G_b2279"/>
            <fbc:geneProductRef fbc:geneProduct="G_b2280"/>
            <fbc:geneProductRef fbc:geneProduct="G_b2281"/>
            <fbc:geneProductRef fbc:geneProduct="G_b2282"/>
            <fbc:geneProductRef fbc:geneProduct="G_b2283"/>
            <fbc:geneProductRef fbc:geneProduct="G_b2284"/>
            <fbc:geneProductRef fbc:geneProduct="G_b2285"/>
            <fbc:geneProductRef fbc:geneProduct="G_b2286"/>
            <fbc:geneProductRef fbc:geneProduct="G_b2287"/>
            <fbc:geneProductRef fbc:geneProduct="G_b2288"/>
          </fbc:and>
        </fbc:geneProductAssociation>
      </reaction>
      <reaction id="R_NADTRHD" name="R_NAD_transhydrogenase" reversible="false" fast="false" fbc:lowerFluxBound="cobra_0_bound" fbc:upperFluxBound="R_NADTRHD_upper_bound">
        <notes>
          <html xmlns="http://www.w3.org/1999/xhtml">
            <p>GENE_ASSOCIATION: ( b1602  and  b1603 )</p>
            <p>PROTEIN_ASSOCIATION: Pnt</p>
            <p>SUBSYSTEM: S_Oxidative_Phosphorylation</p>
          </html>
        </notes>
        <listOfReactants>
          <speciesReference species="M_nad_c" stoichiometry="1" constant="true"/>
          <speciesReference species="M_nadph_c" stoichiometry="1" constant="true"/>
        </listOfReactants>
        <listOfProducts>
          <speciesReference species="M_nadh_c" stoichiometry="1" constant="true"/>
          <speciesReference species="M_nadp_c" stoichiometry="1" constant="true"/>
        </listOfProducts>
        <fbc:geneProductAssociation>
          <fbc:and>
            <fbc:geneProductRef fbc:geneProduct="G_b1602"/>
            <fbc:geneProductRef fbc:geneProduct="G_b1603"/>
          </fbc:and>
        </fbc:geneProductAssociation>
      </reaction>
      <reaction id="R_O2t" name="R_o2_transport__diffusion_" reversible="true" fast="false" fbc:lowerFluxBound="R_O2t_lower_bound" fbc:upperFluxBound="R_O2t_upper_bound">
        <notes>
          <html xmlns="http://www.w3.org/1999/xhtml">
            <p>SUBSYSTEM: S_Transport__Extracellular</p>
          </html>
        </notes>
        <listOfReactants>
          <speciesReference species="M_o2_e" stoichiometry="1" constant="true"/>
        </listOfReactants>
        <listOfProducts>
          <speciesReference species="M_o2_c" stoichiometry="1" constant="true"/>
        </listOfProducts>
      </reaction>
      <reaction id="R_PDH" name="R_pyruvate_dehydrogenase" reversible="false" fast="false" fbc:lowerFluxBound="cobra_0_bound" fbc:upperFluxBound="R_PDH_upper_bound">
        <notes>
          <html xmlns="http://www.w3.org/1999/xhtml">
            <p>GENE_ASSOCIATION: ( b0114  and  b0115  and  b0116 )</p>
            <p>PROTEIN_ASSOCIATION: AceE</p>
            <p>SUBSYSTEM: S_GlycolysisGluconeogenesis</p>
          </html>
        </notes>
        <listOfReactants>
          <speciesReference species="M_coa_c" stoichiometry="1" constant="true"/>
          <speciesReference species="M_nad_c" stoichiometry="1" constant="true"/>
          <speciesReference species="M_pyr_c" stoichiometry="1" constant="true"/>
        </listOfReactants>
        <listOfProducts>
          <speciesReference species="M_accoa_c" stoichiometry="1" constant="true"/>
          <speciesReference species="M_co2_c" stoichiometry="1" constant="true"/>
          <speciesReference species="M_nadh_c" stoichiometry="1" constant="true"/>
        </listOfProducts>
        <fbc:geneProductAssociation>
          <fbc:and>
            <fbc:geneProductRef fbc:geneProduct="G_b0114"/>
            <fbc:geneProductRef fbc:geneProduct="G_b0115"/>
            <fbc:geneProductRef fbc:geneProduct="G_b0116"/>
          </fbc:and>
        </fbc:geneProductAssociation>
      </reaction>
      <reaction id="R_PFK" name="R_phosphofructokinase" reversible="false" fast="false" fbc:lowerFluxBound="cobra_0_bound" fbc:upperFluxBound="R_PFK_upper_bound">
        <notes>
          <html xmlns="http://www.w3.org/1999/xhtml">
            <p>GENE_ASSOCIATION: ( b3916  or  b1723 )</p>
            <p>PROTEIN_ASSOCIATION: ( PfkA ) or ( PfkB )</p>
            <p>SUBSYSTEM: S_GlycolysisGluconeogenesis</p>
            <p>PROTEIN_CLASS: 2.7.1.11</p>
          </html>
        </notes>
        <listOfReactants>
          <speciesReference species="M_atp_c" stoichiometry="1" constant="true"/>
          <speciesReference species="M_f6p_c" stoichiometry="1" constant="true"/>
        </listOfReactants>
        <listOfProducts>
          <speciesReference species="M_adp_c" stoichiometry="1" constant="true"/>
          <speciesReference species="M_fdp_c" stoichiometry="1" constant="true"/>
          <speciesReference species="M_h_c" stoichiometry="1" constant="true"/>
        </listOfProducts>
        <fbc:geneProductAssociation>
          <fbc:or>
            <fbc:geneProductRef fbc:geneProduct="G_b3916"/>
            <fbc:geneProductRef fbc:geneProduct="G_b1723"/>
          </fbc:or>
        </fbc:geneProductAssociation>
      </reaction>
      <reaction id="R_PFL" name="R_pyruvate_formate_lyase" reversible="false" fast="false" fbc:lowerFluxBound="cobra_0_bound" fbc:upperFluxBound="R_PFL_upper_bound">
        <notes>
          <html xmlns="http://www.w3.org/1999/xhtml">
            <p>GENE_ASSOCIATION: ( b3951  and  b3952 )</p>
            <p>PROTEIN_ASSOCIATION: PflC</p>
            <p>SUBSYSTEM: S_</p>
          </html>
        </notes>
        <listOfReactants>
          <speciesReference species="M_coa_c" stoichiometry="1" constant="true"/>
          <speciesReference species="M_pyr_c" stoichiometry="1" constant="true"/>
        </listOfReactants>
        <listOfProducts>
          <speciesReference species="M_accoa_c" stoichiometry="1" constant="true"/>
          <speciesReference species="M_for_c" stoichiometry="1" constant="true"/>
        </listOfProducts>
        <fbc:geneProductAssociation>
          <fbc:and>
            <fbc:geneProductRef fbc:geneProduct="G_b3951"/>
            <fbc:geneProductRef fbc:geneProduct="G_b3952"/>
          </fbc:and>
        </fbc:geneProductAssociation>
      </reaction>
      <reaction id="R_PGI" name="R_glucose_6_phosphate_isomerase" reversible="true" fast="false" fbc:lowerFluxBound="R_PGI_lower_bound" fbc:upperFluxBound="R_PGI_upper_bound">
        <notes>
          <html xmlns="http://www.w3.org/1999/xhtml">
            <p>GENE_ASSOCIATION: b4025</p>
            <p>PROTEIN_ASSOCIATION: Pgi</p>
            <p>SUBSYSTEM: S_GlycolysisGluconeogenesis</p>
            <p>PROTEIN_CLASS: 5.3.1.9</p>
          </html>
        </notes>
        <listOfReactants>
          <speciesReference species="M_g6p_c" stoichiometry="1" constant="true"/>
        </listOfReactants>
        <listOfProducts>
          <speciesReference species="M_f6p_c" stoichiometry="1" constant="true"/>
        </listOfProducts>
        <fbc:geneProductAssociation>
          <fbc:geneProductRef fbc:geneProduct="G_b4025"/>
        </fbc:geneProductAssociation>
      </reaction>
      <reaction id="R_PGK" name="R_phosphoglycerate_kinase" reversible="true" fast="false" fbc:lowerFluxBound="R_PGK_lower_bound" fbc:upperFluxBound="R_PGK_upper_bound">
        <notes>
          <html xmlns="http://www.w3.org/1999/xhtml">
            <p>GENE_ASSOCIATION: b2926</p>
            <p>PROTEIN_ASSOCIATION: Pgk</p>
            <p>SUBSYSTEM: S_GlycolysisGluconeogenesis</p>
            <p>PROTEIN_CLASS: 2.7.2.3</p>
          </html>
        </notes>
        <listOfReactants>
          <speciesReference species="M_3pg_c" stoichiometry="1" constant="true"/>
          <speciesReference species="M_atp_c" stoichiometry="1" constant="true"/>
        </listOfReactants>
        <listOfProducts>
          <speciesReference species="M_13dpg_c" stoichiometry="1" constant="true"/>
          <speciesReference species="M_adp_c" stoichiometry="1" constant="true"/>
        </listOfProducts>
        <fbc:geneProductAssociation>
          <fbc:geneProductRef fbc:geneProduct="G_b2926"/>
        </fbc:geneProductAssociation>
      </reaction>
      <reaction id="R_PGL" name="R_6_phosphogluconolactonase" reversible="false" fast="false" fbc:lowerFluxBound="cobra_0_bound" fbc:upperFluxBound="R_PGL_upper_bound">
        <notes>
          <html xmlns="http://www.w3.org/1999/xhtml">
            <p>GENE_ASSOCIATION: b0767</p>
            <p>PROTEIN_ASSOCIATION: Pgl</p>
            <p>SUBSYSTEM: S_Pentose_Phosphate_Pathway</p>
            <p>PROTEIN_CLASS: 3.1.1.31</p>
          </html>
        </notes>
        <listOfReactants>
          <speciesReference species="M_6pgl_c" stoichiometry="1" constant="true"/>
          <speciesReference species="M_h2o_c" stoichiometry="1" constant="true"/>
        </listOfReactants>
        <listOfProducts>
          <speciesReference species="M_6pgc_c" stoichiometry="1" constant="true"/>
          <speciesReference species="M_h_c" stoichiometry="1" constant="true"/>
        </listOfProducts>
        <fbc:geneProductAssociation>
          <fbc:geneProductRef fbc:geneProduct="G_b0767"/>
        </fbc:geneProductAssociation>
      </reaction>
      <reaction id="R_PGM" name="R_phosphoglycerate_mutase" reversible="true" fast="false" fbc:lowerFluxBound="R_PGM_lower_bound" fbc:upperFluxBound="R_PGM_upper_bound">
        <notes>
          <html xmlns="http://www.w3.org/1999/xhtml">
            <p>GENE_ASSOCIATION: ( b4395  or  b0755 )</p>
            <p>PROTEIN_ASSOCIATION: ( GpmB ) or ( GpmA )</p>
            <p>SUBSYSTEM: S_GlycolysisGluconeogenesis</p>
            <p>PROTEIN_CLASS: 5.4.2.1</p>
          </html>
        </notes>
        <listOfReactants>
          <speciesReference species="M_2pg_c" stoichiometry="1" constant="true"/>
        </listOfReactants>
        <listOfProducts>
          <speciesReference species="M_3pg_c" stoichiometry="1" constant="true"/>
        </listOfProducts>
        <fbc:geneProductAssociation>
          <fbc:or>
            <fbc:geneProductRef fbc:geneProduct="G_b4395"/>
            <fbc:geneProductRef fbc:geneProduct="G_b0755"/>
          </fbc:or>
        </fbc:geneProductAssociation>
      </reaction>
      <reaction id="R_PIt" name="R_Inorganic_phosphate_exchange__diffusion" reversible="true" fast="false" fbc:lowerFluxBound="R_PIt_lower_bound" fbc:upperFluxBound="R_PIt_upper_bound">
        <notes>
          <html xmlns="http://www.w3.org/1999/xhtml">
            <p>SUBSYSTEM: S_Transport__Extracellular</p>
          </html>
        </notes>
        <listOfReactants>
          <speciesReference species="M_pi_c" stoichiometry="1" constant="true"/>
        </listOfReactants>
        <listOfProducts>
          <speciesReference species="M_pi_e" stoichiometry="1" constant="true"/>
        </listOfProducts>
      </reaction>
      <reaction id="R_PPC" name="R_phosphoenolpyruvate_carboxylase" reversible="false" fast="false" fbc:lowerFluxBound="cobra_0_bound" fbc:upperFluxBound="R_PPC_upper_bound">
        <notes>
          <html xmlns="http://www.w3.org/1999/xhtml">
            <p>GENE_ASSOCIATION: b3956</p>
            <p>PROTEIN_ASSOCIATION: Ppc</p>
            <p>SUBSYSTEM: S_Anaplerotic_reactions</p>
            <p>PROTEIN_CLASS: 4.1.1.31</p>
          </html>
        </notes>
        <listOfReactants>
          <speciesReference species="M_co2_c" stoichiometry="1" constant="true"/>
          <speciesReference species="M_h2o_c" stoichiometry="1" constant="true"/>
          <speciesReference species="M_pep_c" stoichiometry="1" constant="true"/>
        </listOfReactants>
        <listOfProducts>
          <speciesReference species="M_h_c" stoichiometry="1" constant="true"/>
          <speciesReference species="M_oaa_c" stoichiometry="1" constant="true"/>
          <speciesReference species="M_pi_c" stoichiometry="1" constant="true"/>
        </listOfProducts>
        <fbc:geneProductAssociation>
          <fbc:geneProductRef fbc:geneProduct="G_b3956"/>
        </fbc:geneProductAssociation>
      </reaction>
      <reaction id="R_PPCK" name="R_phosphoenolpyruvate_carboxykinase" reversible="false" fast="false" fbc:lowerFluxBound="cobra_0_bound" fbc:upperFluxBound="R_PPCK_upper_bound">
        <notes>
          <html xmlns="http://www.w3.org/1999/xhtml">
            <p>GENE_ASSOCIATION: b3403</p>
            <p>PROTEIN_ASSOCIATION: Pck</p>
            <p>SUBSYSTEM: S_Anaplerotic_reactions</p>
            <p>PROTEIN_CLASS: 4.1.1.49</p>
          </html>
        </notes>
        <listOfReactants>
          <speciesReference species="M_atp_c" stoichiometry="1" constant="true"/>
          <speciesReference species="M_oaa_c" stoichiometry="1" constant="true"/>
        </listOfReactants>
        <listOfProducts>
          <speciesReference species="M_adp_c" stoichiometry="1" constant="true"/>
          <speciesReference species="M_co2_c" stoichiometry="1" constant="true"/>
          <speciesReference species="M_pep_c" stoichiometry="1" constant="true"/>
        </listOfProducts>
        <fbc:geneProductAssociation>
          <fbc:geneProductRef fbc:geneProduct="G_b3403"/>
        </fbc:geneProductAssociation>
      </reaction>
      <reaction id="R_PPS" name="R_phosphoenolpyruvate_synthase" reversible="false" fast="false" fbc:lowerFluxBound="cobra_0_bound" fbc:upperFluxBound="R_PPS_upper_bound">
        <notes>
          <html xmlns="http://www.w3.org/1999/xhtml">
            <p>GENE_ASSOCIATION: b1702</p>
            <p>PROTEIN_ASSOCIATION: Ppsa</p>
            <p>SUBSYSTEM: S_GlycolysisGluconeogenesis</p>
            <p>PROTEIN_CLASS: 2.7.9.2</p>
          </html>
        </notes>
        <listOfReactants>
          <speciesReference species="M_atp_c" stoichiometry="1" constant="true"/>
          <speciesReference species="M_h2o_c" stoichiometry="1" constant="true"/>
          <speciesReference species="M_pyr_c" stoichiometry="1" constant="true"/>
        </listOfReactants>
        <listOfProducts>
          <speciesReference species="M_amp_c" stoichiometry="1" constant="true"/>
          <speciesReference species="M_h_c" stoichiometry="2" constant="true"/>
          <speciesReference species="M_pep_c" stoichiometry="1" constant="true"/>
          <speciesReference species="M_pi_c" stoichiometry="1" constant="true"/>
        </listOfProducts>
        <fbc:geneProductAssociation>
          <fbc:geneProductRef fbc:geneProduct="G_b1702"/>
        </fbc:geneProductAssociation>
      </reaction>
      <reaction id="R_PTAr" name="R_phosphotransacetylase" reversible="true" fast="false" fbc:lowerFluxBound="R_PTAr_lower_bound" fbc:upperFluxBound="R_PTAr_upper_bound">
        <notes>
          <html xmlns="http://www.w3.org/1999/xhtml">
            <p>GENE_ASSOCIATION: b2297</p>
            <p>PROTEIN_ASSOCIATION: Pta</p>
            <p>SUBSYSTEM: S_Pyruvate_Metabolism</p>
            <p>PROTEIN_CLASS: 2.3.1.8</p>
          </html>
        </notes>
        <listOfReactants>
          <speciesReference species="M_accoa_c" stoichiometry="1" constant="true"/>
          <speciesReference species="M_pi_c" stoichiometry="1" constant="true"/>
        </listOfReactants>
        <listOfProducts>
          <speciesReference species="M_actp_c" stoichiometry="1" constant="true"/>
          <speciesReference species="M_coa_c" stoichiometry="1" constant="true"/>
        </listOfProducts>
        <fbc:geneProductAssociation>
          <fbc:geneProductRef fbc:geneProduct="G_b2297"/>
        </fbc:geneProductAssociation>
      </reaction>
      <reaction id="R_PYK" name="R_pyruvate_kinase" reversible="false" fast="false" fbc:lowerFluxBound="cobra_0_bound" fbc:upperFluxBound="R_PYK_upper_bound">
        <notes>
          <html xmlns="http://www.w3.org/1999/xhtml">
            <p>GENE_ASSOCIATION: ( b1854  and  b1676 )</p>
            <p>PROTEIN_ASSOCIATION: ( Pyka and Pykf )</p>
            <p>SUBSYSTEM: S_GlycolysisGluconeogenesis</p>
            <p>PROTEIN_CLASS: 2.7.1.40</p>
          </html>
        </notes>
        <listOfReactants>
          <speciesReference species="M_adp_c" stoichiometry="1" constant="true"/>
          <speciesReference species="M_h_c" stoichiometry="1" constant="true"/>
          <speciesReference species="M_pep_c" stoichiometry="1" constant="true"/>
        </listOfReactants>
        <listOfProducts>
          <speciesReference species="M_atp_c" stoichiometry="1" constant="true"/>
          <speciesReference species="M_pyr_c" stoichiometry="1" constant="true"/>
        </listOfProducts>
        <fbc:geneProductAssociation>
          <fbc:and>
            <fbc:geneProductRef fbc:geneProduct="G_b1854"/>
            <fbc:geneProductRef fbc:geneProduct="G_b1676"/>
          </fbc:and>
        </fbc:geneProductAssociation>
      </reaction>
      <reaction id="R_PYRt2r" name="R_pyruvate_reversible_transport_via_proton_symport" reversible="true" fast="false" fbc:lowerFluxBound="R_PYRt2r_lower_bound" fbc:upperFluxBound="R_PYRt2r_upper_bound">
        <notes>
          <html xmlns="http://www.w3.org/1999/xhtml">
            <p>SUBSYSTEM: S_</p>
          </html>
        </notes>
        <listOfReactants>
          <speciesReference species="M_h_e" stoichiometry="1" constant="true"/>
          <speciesReference species="M_pyr_e" stoichiometry="1" constant="true"/>
        </listOfReactants>
        <listOfProducts>
          <speciesReference species="M_h_c" stoichiometry="1" constant="true"/>
          <speciesReference species="M_pyr_c" stoichiometry="1" constant="true"/>
        </listOfProducts>
      </reaction>
      <reaction id="R_RPE" name="R_ribulose_5_phosphate_3_epimerase" reversible="true" fast="false" fbc:lowerFluxBound="R_RPE_lower_bound" fbc:upperFluxBound="R_RPE_upper_bound">
        <notes>
          <html xmlns="http://www.w3.org/1999/xhtml">
            <p>GENE_ASSOCIATION: b3386</p>
            <p>PROTEIN_ASSOCIATION: Rpeec</p>
            <p>SUBSYSTEM: S_Pentose_Phosphate_Pathway</p>
            <p>PROTEIN_CLASS: 5.1.3.1</p>
          </html>
        </notes>
        <listOfReactants>
          <speciesReference species="M_ru5p_D_c" stoichiometry="1" constant="true"/>
        </listOfReactants>
        <listOfProducts>
          <speciesReference species="M_xu5p_D_c" stoichiometry="1" constant="true"/>
        </listOfProducts>
        <fbc:geneProductAssociation>
          <fbc:geneProductRef fbc:geneProduct="G_b3386"/>
        </fbc:geneProductAssociation>
      </reaction>
      <reaction id="R_RPI" name="R_ribose_5_phosphate_isomerase" reversible="true" fast="false" fbc:lowerFluxBound="R_RPI_lower_bound" fbc:upperFluxBound="R_RPI_upper_bound">
        <notes>
          <html xmlns="http://www.w3.org/1999/xhtml">
            <p>GENE_ASSOCIATION: ( b2914  or  b4090 )</p>
            <p>PROTEIN_ASSOCIATION: ( RpiA ) or ( RpiB )</p>
            <p>SUBSYSTEM: S_Pentose_Phosphate_Pathway</p>
            <p>PROTEIN_CLASS: 5.3.1.6</p>
          </html>
        </notes>
        <listOfReactants>
          <speciesReference species="M_r5p_c" stoichiometry="1" constant="true"/>
        </listOfReactants>
        <listOfProducts>
          <speciesReference species="M_ru5p_D_c" stoichiometry="1" constant="true"/>
        </listOfProducts>
        <fbc:geneProductAssociation>
          <fbc:or>
            <fbc:geneProductRef fbc:geneProduct="G_b2914"/>
            <fbc:geneProductRef fbc:geneProduct="G_b4090"/>
          </fbc:or>
        </fbc:geneProductAssociation>
      </reaction>
      <reaction id="R_22_2" name="R_succinate_transport_via_proton_symport__2_H_" reversible="false" fast="false" fbc:lowerFluxBound="cobra_0_bound" fbc:upperFluxBound="R_22_2_upper_bound">
        <notes>
          <html xmlns="http://www.w3.org/1999/xhtml">
            <p>GENE_ASSOCIATION: b3528</p>
            <p>PROTEIN_ASSOCIATION: DctA</p>
            <p>SUBSYSTEM: S_</p>
          </html>
        </notes>
        <listOfReactants>
          <speciesReference species="M_h_e" stoichiometry="2" constant="true"/>
          <speciesReference species="M_succ_e" stoichiometry="1" constant="true"/>
        </listOfReactants>
        <listOfProducts>
          <speciesReference species="M_h_c" stoichiometry="2" constant="true"/>
          <speciesReference species="M_succ_c" stoichiometry="1" constant="true"/>
        </listOfProducts>
        <fbc:geneProductAssociation>
          <fbc:geneProductRef fbc:geneProduct="G_b3528"/>
        </fbc:geneProductAssociation>
      </reaction>
      <reaction id="R_SUCCt2b" name="R_Succinate_efflux_via_proton_symport" reversible="false" fast="false" fbc:lowerFluxBound="cobra_0_bound" fbc:upperFluxBound="R_SUCCt2b_upper_bound">
        <notes>
          <html xmlns="http://www.w3.org/1999/xhtml">
            <p>GENE_ASSOCIATION: b0621</p>
            <p>PROTEIN_ASSOCIATION: DcuC</p>
            <p>SUBSYSTEM: S_</p>
          </html>
        </notes>
        <listOfReactants>
          <speciesReference species="M_h_c" stoichiometry="1" constant="true"/>
          <speciesReference species="M_succ_c" stoichiometry="1" constant="true"/>
        </listOfReactants>
        <listOfProducts>
          <speciesReference species="M_h_e" stoichiometry="1" constant="true"/>
          <speciesReference species="M_succ_e" stoichiometry="1" constant="true"/>
        </listOfProducts>
        <fbc:geneProductAssociation>
          <fbc:geneProductRef fbc:geneProduct="G_b0621"/>
        </fbc:geneProductAssociation>
      </reaction>
      <reaction id="R_SUCD1i" name="R_succinate_dehydrogenase" reversible="false" fast="false" fbc:lowerFluxBound="cobra_0_bound" fbc:upperFluxBound="R_SUCD1i_upper_bound">
        <notes>
          <html xmlns="http://www.w3.org/1999/xhtml">
            <p>GENE_ASSOCIATION: ( b0721  and  b0722  and  b0723  and  b0724 )</p>
            <p>PROTEIN_ASSOCIATION: Sdh</p>
            <p>SUBSYSTEM: S_Citric_Acid_Cycle</p>
            <p>PROTEIN_CLASS: 1.3.99.1</p>
          </html>
        </notes>
        <listOfReactants>
          <speciesReference species="M_fad_c" stoichiometry="1" constant="true"/>
          <speciesReference species="M_succ_c" stoichiometry="1" constant="true"/>
        </listOfReactants>
        <listOfProducts>
          <speciesReference species="M_fadh2_c" stoichiometry="1" constant="true"/>
          <speciesReference species="M_fum_c" stoichiometry="1" constant="true"/>
        </listOfProducts>
        <fbc:geneProductAssociation>
          <fbc:and>
            <fbc:geneProductRef fbc:geneProduct="G_b0721"/>
            <fbc:geneProductRef fbc:geneProduct="G_b0722"/>
            <fbc:geneProductRef fbc:geneProduct="G_b0723"/>
            <fbc:geneProductRef fbc:geneProduct="G_b0724"/>
          </fbc:and>
        </fbc:geneProductAssociation>
      </reaction>
      <reaction id="R_SUCD4" name="R_succinate_dehyrdogenase" reversible="true" fast="false" fbc:lowerFluxBound="R_SUCD4_lower_bound" fbc:upperFluxBound="R_SUCD4_upper_bound">
        <notes>
          <html xmlns="http://www.w3.org/1999/xhtml">
            <p>GENE_ASSOCIATION: ( b0721  and  b0722  and  b0723  and  b0724 )</p>
            <p>PROTEIN_ASSOCIATION: Sdh</p>
            <p>SUBSYSTEM: S_Oxidative_Phosphorylation</p>
          </html>
        </notes>
        <listOfReactants>
          <speciesReference species="M_fadh2_c" stoichiometry="1" constant="true"/>
          <speciesReference species="M_q8_c" stoichiometry="1" constant="true"/>
        </listOfReactants>
        <listOfProducts>
          <speciesReference species="M_fad_c" stoichiometry="1" constant="true"/>
          <speciesReference species="M_q8h2_c" stoichiometry="1" constant="true"/>
        </listOfProducts>
        <fbc:geneProductAssociation>
          <fbc:and>
            <fbc:geneProductRef fbc:geneProduct="G_b0721"/>
            <fbc:geneProductRef fbc:geneProduct="G_b0722"/>
            <fbc:geneProductRef fbc:geneProduct="G_b0723"/>
            <fbc:geneProductRef fbc:geneProduct="G_b0724"/>
          </fbc:and>
        </fbc:geneProductAssociation>
      </reaction>
      <reaction id="R_SUCOAS" name="R_succinyl_CoA_synthetase__ADP_forming_" reversible="true" fast="false" fbc:lowerFluxBound="R_SUCOAS_lower_bound" fbc:upperFluxBound="R_SUCOAS_upper_bound">
        <notes>
          <html xmlns="http://www.w3.org/1999/xhtml">
            <p>GENE_ASSOCIATION: ( b0728  and  b0729 )</p>
            <p>PROTEIN_ASSOCIATION: SucC</p>
            <p>SUBSYSTEM: S_Citric_Acid_Cycle</p>
            <p>PROTEIN_CLASS: 6.2.1.5</p>
          </html>
        </notes>
        <listOfReactants>
          <speciesReference species="M_atp_c" stoichiometry="1" constant="true"/>
          <speciesReference species="M_coa_c" stoichiometry="1" constant="true"/>
          <speciesReference species="M_succ_c" stoichiometry="1" constant="true"/>
        </listOfReactants>
        <listOfProducts>
          <speciesReference species="M_adp_c" stoichiometry="1" constant="true"/>
          <speciesReference species="M_pi_c" stoichiometry="1" constant="true"/>
          <speciesReference species="M_succoa_c" stoichiometry="1" constant="true"/>
        </listOfProducts>
        <fbc:geneProductAssociation>
          <fbc:and>
            <fbc:geneProductRef fbc:geneProduct="G_b0728"/>
            <fbc:geneProductRef fbc:geneProduct="G_b0729"/>
          </fbc:and>
        </fbc:geneProductAssociation>
      </reaction>
      <reaction id="R_TALA" name="R_transaldolase" reversible="true" fast="false" fbc:lowerFluxBound="R_TALA_lower_bound" fbc:upperFluxBound="R_TALA_upper_bound">
        <notes>
          <html xmlns="http://www.w3.org/1999/xhtml">
            <p>GENE_ASSOCIATION: b0008</p>
            <p>PROTEIN_ASSOCIATION: TalB</p>
            <p>SUBSYSTEM: S_Pentose_Phosphate_Pathway</p>
            <p>PROTEIN_CLASS: 2.2.1.2</p>
          </html>
        </notes>
        <listOfReactants>
          <speciesReference species="M_g3p_c" stoichiometry="1" constant="true"/>
          <speciesReference species="M_s7p_c" stoichiometry="1" constant="true"/>
        </listOfReactants>
        <listOfProducts>
          <speciesReference species="M_e4p_c" stoichiometry="1" constant="true"/>
          <speciesReference species="M_f6p_c" stoichiometry="1" constant="true"/>
        </listOfProducts>
        <fbc:geneProductAssociation>
          <fbc:geneProductRef fbc:geneProduct="G_b0008"/>
        </fbc:geneProductAssociation>
      </reaction>
      <reaction id="R_THD2" name="R_NAD_P__transhydrogenase" reversible="false" fast="false" fbc:lowerFluxBound="cobra_0_bound" fbc:upperFluxBound="R_THD2_upper_bound">
        <notes>
          <html xmlns="http://www.w3.org/1999/xhtml">
            <p>GENE_ASSOCIATION: ( b1602  and  b1603 )</p>
            <p>PROTEIN_ASSOCIATION: Pnt</p>
            <p>SUBSYSTEM: S_Oxidative_Phosphorylation</p>
            <p>PROTEIN_CLASS: 1.6.1.1</p>
          </html>
        </notes>
        <listOfReactants>
          <speciesReference species="M_nadh_c" stoichiometry="1" constant="true"/>
          <speciesReference species="M_nadp_c" stoichiometry="1" constant="true"/>
          <speciesReference species="M_h_e" stoichiometry="2" constant="true"/>
        </listOfReactants>
        <listOfProducts>
          <speciesReference species="M_h_c" stoichiometry="2" constant="true"/>
          <speciesReference species="M_nad_c" stoichiometry="1" constant="true"/>
          <speciesReference species="M_nadph_c" stoichiometry="1" constant="true"/>
        </listOfProducts>
        <fbc:geneProductAssociation>
          <fbc:and>
            <fbc:geneProductRef fbc:geneProduct="G_b1602"/>
            <fbc:geneProductRef fbc:geneProduct="G_b1603"/>
          </fbc:and>
        </fbc:geneProductAssociation>
      </reaction>
      <reaction id="R_TKT1" name="R_transketolase" reversible="true" fast="false" fbc:lowerFluxBound="R_TKT1_lower_bound" fbc:upperFluxBound="R_TKT1_upper_bound">
        <notes>
          <html xmlns="http://www.w3.org/1999/xhtml">
            <p>GENE_ASSOCIATION: ( b2935  or  b2465 )</p>
            <p>PROTEIN_ASSOCIATION: ( TktA ) or ( TktB )</p>
            <p>SUBSYSTEM: S_Pentose_Phosphate_Pathway</p>
            <p>PROTEIN_CLASS: 2.2.1.1</p>
          </html>
        </notes>
        <listOfReactants>
          <speciesReference species="M_r5p_c" stoichiometry="1" constant="true"/>
          <speciesReference species="M_xu5p_D_c" stoichiometry="1" constant="true"/>
        </listOfReactants>
        <listOfProducts>
          <speciesReference species="M_g3p_c" stoichiometry="1" constant="true"/>
          <speciesReference species="M_s7p_c" stoichiometry="1" constant="true"/>
        </listOfProducts>
        <fbc:geneProductAssociation>
          <fbc:or>
            <fbc:geneProductRef fbc:geneProduct="G_b2935"/>
            <fbc:geneProductRef fbc:geneProduct="G_b2465"/>
          </fbc:or>
        </fbc:geneProductAssociation>
      </reaction>
      <reaction id="R_TKT2" name="R_transketolase" reversible="true" fast="false" fbc:lowerFluxBound="R_TKT2_lower_bound" fbc:upperFluxBound="R_TKT2_upper_bound">
        <notes>
          <html xmlns="http://www.w3.org/1999/xhtml">
            <p>GENE_ASSOCIATION: ( b2935  or  b2465 )</p>
            <p>PROTEIN_ASSOCIATION: ( TktA ) or ( TktB )</p>
            <p>SUBSYSTEM: S_Pentose_Phosphate_Pathway</p>
            <p>PROTEIN_CLASS: 2.2.1.1</p>
          </html>
        </notes>
        <listOfReactants>
          <speciesReference species="M_e4p_c" stoichiometry="1" constant="true"/>
          <speciesReference species="M_xu5p_D_c" stoichiometry="1" constant="true"/>
        </listOfReactants>
        <listOfProducts>
          <speciesReference species="M_f6p_c" stoichiometry="1" constant="true"/>
          <speciesReference species="M_g3p_c" stoichiometry="1" constant="true"/>
        </listOfProducts>
        <fbc:geneProductAssociation>
          <fbc:or>
            <fbc:geneProductRef fbc:geneProduct="G_b2935"/>
            <fbc:geneProductRef fbc:geneProduct="G_b2465"/>
          </fbc:or>
        </fbc:geneProductAssociation>
      </reaction>
      <reaction id="R_TPI" name="R_triose_phosphate_isomerase" reversible="true" fast="false" fbc:lowerFluxBound="R_TPI_lower_bound" fbc:upperFluxBound="R_TPI_upper_bound">
        <notes>
          <html xmlns="http://www.w3.org/1999/xhtml">
            <p>GENE_ASSOCIATION: b3919</p>
            <p>PROTEIN_ASSOCIATION: Tpi</p>
            <p>SUBSYSTEM: S_GlycolysisGluconeogenesis</p>
            <p>PROTEIN_CLASS: 5.3.1.1</p>
          </html>
        </notes>
        <listOfReactants>
          <speciesReference species="M_dhap_c" stoichiometry="1" constant="true"/>
        </listOfReactants>
        <listOfProducts>
          <speciesReference species="M_g3p_c" stoichiometry="1" constant="true"/>
        </listOfProducts>
        <fbc:geneProductAssociation>
          <fbc:geneProductRef fbc:geneProduct="G_b3919"/>
        </fbc:geneProductAssociation>
      </reaction>
      <reaction id="R_BUT1" name="acetoacetyl-CoA_production" reversible="false" fast="false" fbc:lowerFluxBound="cobra_0_bound" fbc:upperFluxBound="cobra_default_ub">
        <listOfReactants>
          <speciesReference species="M_accoa_c" stoichiometry="2" constant="true"/>
        </listOfReactants>
        <listOfProducts>
          <speciesReference species="M_aacoa_c" stoichiometry="1" constant="true"/>
          <speciesReference species="M_coa_c" stoichiometry="1" constant="true"/>
        </listOfProducts>
      </reaction>
      <reaction id="R_BUT2" name="3-hydroxybutanoyl-CoA_production" reversible="false" fast="false" fbc:lowerFluxBound="cobra_0_bound" fbc:upperFluxBound="cobra_default_ub">
        <listOfReactants>
          <speciesReference species="M_nadh_c" stoichiometry="1" constant="true"/>
          <speciesReference species="M_h_c" stoichiometry="1" constant="true"/>
          <speciesReference species="M_aacoa_c" stoichiometry="1" constant="true"/>
        </listOfReactants>
        <listOfProducts>
          <speciesReference species="M_3hbcoa_c" stoichiometry="1" constant="true"/>
          <speciesReference species="M_nad_c" stoichiometry="1" constant="true"/>
        </listOfProducts>
      </reaction>
      <reaction id="R_BUT3" name="Crotonoyl-CoA_production" reversible="false" fast="false" fbc:lowerFluxBound="cobra_0_bound" fbc:upperFluxBound="cobra_default_ub">
        <listOfReactants>
          <speciesReference species="M_3hbcoa_c" stoichiometry="1" constant="true"/>
        </listOfReactants>
        <listOfProducts>
          <speciesReference species="M_b2coa_c" stoichiometry="1" constant="true"/>
          <speciesReference species="M_h2o_c" stoichiometry="1" constant="true"/>
        </listOfProducts>
      </reaction>
      <reaction id="R_BUT4" name="Butyryl-CoA_production" reversible="false" fast="false" fbc:lowerFluxBound="cobra_0_bound" fbc:upperFluxBound="cobra_default_ub">
        <listOfReactants>
          <speciesReference species="M_b2coa_c" stoichiometry="1" constant="true"/>
          <speciesReference species="M_nadh_c" stoichiometry="1" constant="true"/>
          <speciesReference species="M_h_c" stoichiometry="1" constant="true"/>
        </listOfReactants>
        <listOfProducts>
          <speciesReference species="M_butcoa_c" stoichiometry="1" constant="true"/>
          <speciesReference species="M_nad_c" stoichiometry="1" constant="true"/>
        </listOfProducts>
      </reaction>
      <reaction id="R_BTBTAC" name="Butyryl_CoA_to_Butyric_Acid" reversible="false" fast="false" fbc:lowerFluxBound="cobra_0_bound" fbc:upperFluxBound="cobra_default_ub">
        <listOfReactants>
          <speciesReference species="M_butcoa_c" stoichiometry="1" constant="true"/>
          <speciesReference species="M_h2o_c" stoichiometry="1" constant="true"/>
        </listOfReactants>
        <listOfProducts>
          <speciesReference species="M_btac_c" stoichiometry="1" constant="true"/>
          <speciesReference species="M_coa_c" stoichiometry="1" constant="true"/>
        </listOfProducts>
      </reaction>
      <reaction id="R_CAR" name="Butyric_Acid_to_Butyraldehyde" reversible="false" fast="false" fbc:lowerFluxBound="cobra_0_bound" fbc:upperFluxBound="cobra_default_ub">
        <listOfReactants>
          <speciesReference species="M_btac_c" stoichiometry="1" constant="true"/>
          <speciesReference species="M_nadph_c" stoichiometry="1" constant="true"/>
          <speciesReference species="M_h_c" stoichiometry="1" constant="true"/>
          <speciesReference species="M_atp_c" stoichiometry="1" constant="true"/>
        </listOfReactants>
        <listOfProducts>
          <speciesReference species="M_btal_c" stoichiometry="1" constant="true"/>
          <speciesReference species="M_h2o_c" stoichiometry="1" constant="true"/>
          <speciesReference species="M_nadp_c" stoichiometry="1" constant="true"/>
          <speciesReference species="M_amp_c" stoichiometry="1" constant="true"/>
          <speciesReference species="M_pi_c" stoichiometry="2" constant="true"/>
        </listOfProducts>
      </reaction>
      <reaction id="R_BUT6" name="Butyraldehyde_to_n_Butanol" reversible="false" fast="false" fbc:lowerFluxBound="cobra_0_bound" fbc:upperFluxBound="cobra_default_ub">
        <listOfReactants>
          <speciesReference species="M_btal_c" stoichiometry="1" constant="true"/>
          <speciesReference species="M_nadh_c" stoichiometry="1" constant="true"/>
          <speciesReference species="M_h_c" stoichiometry="1" constant="true"/>
        </listOfReactants>
        <listOfProducts>
          <speciesReference species="M_nbutanol_c" stoichiometry="1" constant="true"/>
          <speciesReference species="M_nad_c" stoichiometry="1" constant="true"/>
        </listOfProducts>
      </reaction>
      <reaction id="R_BTOH_tr" name="n_BUTANOL_Transport_to_Periplasm" reversible="false" fast="false" fbc:lowerFluxBound="cobra_0_bound" fbc:upperFluxBound="cobra_default_ub">
        <listOfReactants>
          <speciesReference species="M_nbutanol_c" stoichiometry="1" constant="true"/>
        </listOfReactants>
        <listOfProducts>
          <speciesReference species="M_n__45__butanol_e" stoichiometry="1" constant="true"/>
        </listOfProducts>
      </reaction>
      <reaction id="R_BTOH_sink" name="n_BUTANOL_Degradation" reversible="false" fast="false" fbc:lowerFluxBound="cobra_0_bound" fbc:upperFluxBound="cobra_default_ub">
        <listOfReactants>
          <speciesReference species="M_n__45__butanol_e" stoichiometry="1" constant="true"/>
        </listOfReactants>
      </reaction>
    </listOfReactions>
    <fbc:listOfObjectives fbc:activeObjective="obj">
      <fbc:objective fbc:id="obj" fbc:type="maximize">
        <fbc:listOfFluxObjectives>
          <fbc:fluxObjective fbc:reaction="R_BTOH_sink" fbc:coefficient="1"/>
        </fbc:listOfFluxObjectives>
      </fbc:objective>
    </fbc:listOfObjectives>
    <fbc:listOfGeneProducts>
      <fbc:geneProduct fbc:id="G_b2296" fbc:name="b2296" fbc:label="G_b2296"/>
      <fbc:geneProduct fbc:id="G_b1276" fbc:name="b1276" fbc:label="G_b1276"/>
      <fbc:geneProduct fbc:id="G_b0118" fbc:name="b0118" fbc:label="G_b0118"/>
      <fbc:geneProduct fbc:id="G_b1241" fbc:name="b1241" fbc:label="G_b1241"/>
      <fbc:geneProduct fbc:id="G_b0474" fbc:name="b0474" fbc:label="G_b0474"/>
      <fbc:geneProduct fbc:id="G_b0116" fbc:name="b0116" fbc:label="G_b0116"/>
      <fbc:geneProduct fbc:id="G_b0727" fbc:name="b0727" fbc:label="G_b0727"/>
      <fbc:geneProduct fbc:id="G_b0726" fbc:name="b0726" fbc:label="G_b0726"/>
      <fbc:geneProduct fbc:id="G_b2587" fbc:name="b2587" fbc:label="G_b2587"/>
      <fbc:geneProduct fbc:id="G_b3735" fbc:name="b3735" fbc:label="G_b3735"/>
      <fbc:geneProduct fbc:id="G_b3738" fbc:name="b3738" fbc:label="G_b3738"/>
      <fbc:geneProduct fbc:id="G_b3733" fbc:name="b3733" fbc:label="G_b3733"/>
      <fbc:geneProduct fbc:id="G_b3739" fbc:name="b3739" fbc:label="G_b3739"/>
      <fbc:geneProduct fbc:id="G_b3736" fbc:name="b3736" fbc:label="G_b3736"/>
      <fbc:geneProduct fbc:id="G_b3732" fbc:name="b3732" fbc:label="G_b3732"/>
      <fbc:geneProduct fbc:id="G_b3731" fbc:name="b3731" fbc:label="G_b3731"/>
      <fbc:geneProduct fbc:id="G_b3734" fbc:name="b3734" fbc:label="G_b3734"/>
      <fbc:geneProduct fbc:id="G_b3737" fbc:name="b3737" fbc:label="G_b3737"/>
      <fbc:geneProduct fbc:id="G_b0720" fbc:name="b0720" fbc:label="G_b0720"/>
      <fbc:geneProduct fbc:id="G_b0432" fbc:name="b0432" fbc:label="G_b0432"/>
      <fbc:geneProduct fbc:id="G_b0431" fbc:name="b0431" fbc:label="G_b0431"/>
      <fbc:geneProduct fbc:id="G_b0430" fbc:name="b0430" fbc:label="G_b0430"/>
      <fbc:geneProduct fbc:id="G_b0429" fbc:name="b0429" fbc:label="G_b0429"/>
      <fbc:geneProduct fbc:id="G_b3603" fbc:name="b3603" fbc:label="G_b3603"/>
      <fbc:geneProduct fbc:id="G_b2975" fbc:name="b2975" fbc:label="G_b2975"/>
      <fbc:geneProduct fbc:id="G_b2779" fbc:name="b2779" fbc:label="G_b2779"/>
      <fbc:geneProduct fbc:id="G_b2925" fbc:name="b2925" fbc:label="G_b2925"/>
      <fbc:geneProduct fbc:id="G_b4232" fbc:name="b4232" fbc:label="G_b4232"/>
      <fbc:geneProduct fbc:id="G_b0904" fbc:name="b0904" fbc:label="G_b0904"/>
      <fbc:geneProduct fbc:id="G_b3117" fbc:name="b3117" fbc:label="G_b3117"/>
      <fbc:geneProduct fbc:id="G_b4151" fbc:name="b4151" fbc:label="G_b4151"/>
      <fbc:geneProduct fbc:id="G_b4154" fbc:name="b4154" fbc:label="G_b4154"/>
      <fbc:geneProduct fbc:id="G_b4153" fbc:name="b4153" fbc:label="G_b4153"/>
      <fbc:geneProduct fbc:id="G_b4152" fbc:name="b4152" fbc:label="G_b4152"/>
      <fbc:geneProduct fbc:id="G_b4122" fbc:name="b4122" fbc:label="G_b4122"/>
      <fbc:geneProduct fbc:id="G_b1612" fbc:name="b1612" fbc:label="G_b1612"/>
      <fbc:geneProduct fbc:id="G_b1611" fbc:name="b1611" fbc:label="G_b1611"/>
      <fbc:geneProduct fbc:id="G_b3528" fbc:name="b3528" fbc:label="G_b3528"/>
      <fbc:geneProduct fbc:id="G_b1852" fbc:name="b1852" fbc:label="G_b1852"/>
      <fbc:geneProduct fbc:id="G_b1417" fbc:name="b1417" fbc:label="G_b1417"/>
      <fbc:geneProduct fbc:id="G_b1416" fbc:name="b1416" fbc:label="G_b1416"/>
      <fbc:geneProduct fbc:id="G_b1779" fbc:name="b1779" fbc:label="G_b1779"/>
      <fbc:geneProduct fbc:id="G_b1101" fbc:name="b1101" fbc:label="G_b1101"/>
      <fbc:geneProduct fbc:id="G_b2416" fbc:name="b2416" fbc:label="G_b2416"/>
      <fbc:geneProduct fbc:id="G_b2415" fbc:name="b2415" fbc:label="G_b2415"/>
      <fbc:geneProduct fbc:id="G_b2417" fbc:name="b2417" fbc:label="G_b2417"/>
      <fbc:geneProduct fbc:id="G_b2029" fbc:name="b2029" fbc:label="G_b2029"/>
      <fbc:geneProduct fbc:id="G_b1136" fbc:name="b1136" fbc:label="G_b1136"/>
      <fbc:geneProduct fbc:id="G_b4015" fbc:name="b4015" fbc:label="G_b4015"/>
      <fbc:geneProduct fbc:id="G_b1380" fbc:name="b1380" fbc:label="G_b1380"/>
      <fbc:geneProduct fbc:id="G_b4014" fbc:name="b4014" fbc:label="G_b4014"/>
      <fbc:geneProduct fbc:id="G_b2976" fbc:name="b2976" fbc:label="G_b2976"/>
      <fbc:geneProduct fbc:id="G_b3236" fbc:name="b3236" fbc:label="G_b3236"/>
      <fbc:geneProduct fbc:id="G_b1479" fbc:name="b1479" fbc:label="G_b1479"/>
      <fbc:geneProduct fbc:id="G_b2463" fbc:name="b2463" fbc:label="G_b2463"/>
      <fbc:geneProduct fbc:id="G_b2281" fbc:name="b2281" fbc:label="G_b2281"/>
      <fbc:geneProduct fbc:id="G_b2280" fbc:name="b2280" fbc:label="G_b2280"/>
      <fbc:geneProduct fbc:id="G_b2286" fbc:name="b2286" fbc:label="G_b2286"/>
      <fbc:geneProduct fbc:id="G_b2279" fbc:name="b2279" fbc:label="G_b2279"/>
      <fbc:geneProduct fbc:id="G_b2285" fbc:name="b2285" fbc:label="G_b2285"/>
      <fbc:geneProduct fbc:id="G_b2287" fbc:name="b2287" fbc:label="G_b2287"/>
      <fbc:geneProduct fbc:id="G_b2276" fbc:name="b2276" fbc:label="G_b2276"/>
      <fbc:geneProduct fbc:id="G_b2283" fbc:name="b2283" fbc:label="G_b2283"/>
      <fbc:geneProduct fbc:id="G_b2288" fbc:name="b2288" fbc:label="G_b2288"/>
      <fbc:geneProduct fbc:id="G_b2282" fbc:name="b2282" fbc:label="G_b2282"/>
      <fbc:geneProduct fbc:id="G_b2284" fbc:name="b2284" fbc:label="G_b2284"/>
      <fbc:geneProduct fbc:id="G_b2278" fbc:name="b2278" fbc:label="G_b2278"/>
      <fbc:geneProduct fbc:id="G_b2277" fbc:name="b2277" fbc:label="G_b2277"/>
      <fbc:geneProduct fbc:id="G_b1603" fbc:name="b1603" fbc:label="G_b1603"/>
      <fbc:geneProduct fbc:id="G_b1602" fbc:name="b1602" fbc:label="G_b1602"/>
      <fbc:geneProduct fbc:id="G_b0114" fbc:name="b0114" fbc:label="G_b0114"/>
      <fbc:geneProduct fbc:id="G_b0115" fbc:name="b0115" fbc:label="G_b0115"/>
      <fbc:geneProduct fbc:id="G_b1723" fbc:name="b1723" fbc:label="G_b1723"/>
      <fbc:geneProduct fbc:id="G_b3916" fbc:name="b3916" fbc:label="G_b3916"/>
      <fbc:geneProduct fbc:id="G_b3951" fbc:name="b3951" fbc:label="G_b3951"/>
      <fbc:geneProduct fbc:id="G_b3952" fbc:name="b3952" fbc:label="G_b3952"/>
      <fbc:geneProduct fbc:id="G_b4025" fbc:name="b4025" fbc:label="G_b4025"/>
      <fbc:geneProduct fbc:id="G_b2926" fbc:name="b2926" fbc:label="G_b2926"/>
      <fbc:geneProduct fbc:id="G_b0767" fbc:name="b0767" fbc:label="G_b0767"/>
      <fbc:geneProduct fbc:id="G_b4395" fbc:name="b4395" fbc:label="G_b4395"/>
      <fbc:geneProduct fbc:id="G_b0755" fbc:name="b0755" fbc:label="G_b0755"/>
      <fbc:geneProduct fbc:id="G_b3956" fbc:name="b3956" fbc:label="G_b3956"/>
      <fbc:geneProduct fbc:id="G_b3403" fbc:name="b3403" fbc:label="G_b3403"/>
      <fbc:geneProduct fbc:id="G_b1702" fbc:name="b1702" fbc:label="G_b1702"/>
      <fbc:geneProduct fbc:id="G_b2297" fbc:name="b2297" fbc:label="G_b2297"/>
      <fbc:geneProduct fbc:id="G_b1854" fbc:name="b1854" fbc:label="G_b1854"/>
      <fbc:geneProduct fbc:id="G_b1676" fbc:name="b1676" fbc:label="G_b1676"/>
      <fbc:geneProduct fbc:id="G_b3386" fbc:name="b3386" fbc:label="G_b3386"/>
      <fbc:geneProduct fbc:id="G_b4090" fbc:name="b4090" fbc:label="G_b4090"/>
      <fbc:geneProduct fbc:id="G_b2914" fbc:name="b2914" fbc:label="G_b2914"/>
      <fbc:geneProduct fbc:id="G_b0621" fbc:name="b0621" fbc:label="G_b0621"/>
      <fbc:geneProduct fbc:id="G_b0723" fbc:name="b0723" fbc:label="G_b0723"/>
      <fbc:geneProduct fbc:id="G_b0724" fbc:name="b0724" fbc:label="G_b0724"/>
      <fbc:geneProduct fbc:id="G_b0721" fbc:name="b0721" fbc:label="G_b0721"/>
      <fbc:geneProduct fbc:id="G_b0722" fbc:name="b0722" fbc:label="G_b0722"/>
      <fbc:geneProduct fbc:id="G_b0729" fbc:name="b0729" fbc:label="G_b0729"/>
      <fbc:geneProduct fbc:id="G_b0728" fbc:name="b0728" fbc:label="G_b0728"/>
      <fbc:geneProduct fbc:id="G_b0008" fbc:name="b0008" fbc:label="G_b0008"/>
      <fbc:geneProduct fbc:id="G_b2935" fbc:name="b2935" fbc:label="G_b2935"/>
      <fbc:geneProduct fbc:id="G_b2465" fbc:name="b2465" fbc:label="G_b2465"/>
      <fbc:geneProduct fbc:id="G_b3919" fbc:name="b3919" fbc:label="G_b3919"/>
    </fbc:listOfGeneProducts>
    <groups:listOfGroups>
      <groups:group groups:id="G_S_Pyruvate_Metabolism" groups:name="S_Pyruvate_Metabolism" groups:kind="collection">
        <groups:listOfMembers>
          <groups:member groups:name="R_acetate_kinase" groups:idRef="R_ACKr"/>
          <groups:member groups:name="R_phosphotransacetylase" groups:idRef="R_PTAr"/>
        </groups:listOfMembers>
      </groups:group>
      <groups:group groups:id="G_S_Citric_Acid_Cycle" groups:name="S_Citric_Acid_Cycle" groups:kind="collection">
        <groups:listOfMembers>
          <groups:member groups:name="R_isocitrate_dehydrogenase__NADP_" groups:idRef="R_ICDHyr"/>
          <groups:member groups:name="R_aconitase" groups:idRef="R_ACONT"/>
          <groups:member groups:name="R_fumarate_reductase" groups:idRef="R_FRD"/>
          <groups:member groups:name="R_malate_dehydrogenase" groups:idRef="R_MDH"/>
          <groups:member groups:name="R_succinyl_CoA_synthetase__ADP_forming_" groups:idRef="R_SUCOAS"/>
          <groups:member groups:name="R_citrate_synthase" groups:idRef="R_CS"/>
          <groups:member groups:name="R_2_Oxogluterate_dehydrogenase" groups:idRef="R_AKGDH"/>
          <groups:member groups:name="R_fumarase" groups:idRef="R_FUM"/>
          <groups:member groups:name="R_succinate_dehydrogenase" groups:idRef="R_SUCD1i"/>
        </groups:listOfMembers>
      </groups:group>
      <groups:group groups:id="G_S_" groups:name="S_" groups:kind="collection">
        <groups:listOfMembers>
          <groups:member groups:name="R_Formate_exchange" groups:idRef="R_EX_for_e_"/>
          <groups:member groups:name="R_Succinate_efflux_via_proton_symport" groups:idRef="R_SUCCt2b"/>
          <groups:member groups:name="R_Fumarate_exchange" groups:idRef="R_EX_fum_e_"/>
          <groups:member groups:name="R_O2_exchange" groups:idRef="R_EX_o2_e_"/>
          <groups:member groups:name="R_pyruvate_formate_lyase" groups:idRef="R_PFL"/>
          <groups:member groups:name="R_Fumarate_transport_via_proton_symport__2_H_" groups:idRef="R_FUMt2_2"/>
          <groups:member groups:name="R_Ethanol_exchange" groups:idRef="R_EX_etoh_e_"/>
          <groups:member groups:name="R_D_Glucose_exchange" groups:idRef="R_EX_glc_e_"/>
          <groups:member groups:name="R_H2O_exchange" groups:idRef="R_EX_h2o_e_"/>
          <groups:member groups:name="R_H_exchange" groups:idRef="R_EX_h_e_"/>
          <groups:member groups:name="R_acetate_reversible_transport_via_proton_symport" groups:idRef="R_ACt2r"/>
          <groups:member groups:name="R_D_lactate_dehydrogenase" groups:idRef="R_LDH_D"/>
          <groups:member groups:name="R_Phosphate_exchange" groups:idRef="R_EX_pi_e_"/>
          <groups:member groups:name="R_D_lactate_exchange" groups:idRef="R_EX_lac_D_e_"/>
          <groups:member groups:name="R_pyruvate_reversible_transport_via_proton_symport" groups:idRef="R_PYRt2r"/>
          <groups:member groups:name="R_Acetaldehyde_dehydrogenase" groups:idRef="R_ADHEr"/>
          <groups:member groups:name="R_Pyruvate_exchange" groups:idRef="R_EX_pyr_e_"/>
          <groups:member groups:name="R_Succinate_exchange" groups:idRef="R_EX_succ_e_"/>
          <groups:member groups:name="R_succinate_transport_via_proton_symport__2_H_" groups:idRef="R_22_2"/>
          <groups:member groups:name="R_2_Oxoglutarate_exchange" groups:idRef="R_EX_akg_e_"/>
          <groups:member groups:name="R_CO2_exchange" groups:idRef="R_EX_co2_e_"/>
          <groups:member groups:name="R_2_oxoglutarate_reversible_transport_via_symport" groups:idRef="R_AKGt2r"/>
          <groups:member groups:name="R_Acetate_exchange" groups:idRef="R_EX_ac_e_"/>
          <groups:member groups:name="R_ethanol_reversible_transport_via_proton_symport" groups:idRef="R_ETOHt2r"/>
          <groups:member groups:name="R_CO2_transporter_via_diffusion" groups:idRef="R_CO2t"/>
        </groups:listOfMembers>
      </groups:group>
      <groups:group groups:id="G_S_Oxidative_Phosphorylation" groups:name="S_Oxidative_Phosphorylation" groups:kind="collection">
        <groups:listOfMembers>
          <groups:member groups:name="R_ATP_maintenance_requirement" groups:idRef="R_ATPM"/>
          <groups:member groups:name="R_NADH_dehydrogenase__ubiquinone_8__2_protons_" groups:idRef="R_NADH11"/>
          <groups:member groups:name="R_ATP_synthase__four_protons_for_one_ATP_" groups:idRef="R_ATPS4r"/>
          <groups:member groups:name="R_NAD_transhydrogenase" groups:idRef="R_NADTRHD"/>
          <groups:member groups:name="R_cytochrome_oxidase_bd__ubiquinol_8_2_protons_" groups:idRef="R_CYTBD"/>
          <groups:member groups:name="R_NAD_P__transhydrogenase" groups:idRef="R_THD2"/>
          <groups:member groups:name="R_adenylate_kinase" groups:idRef="R_ADK1"/>
          <groups:member groups:name="R_succinate_dehyrdogenase" groups:idRef="R_SUCD4"/>
        </groups:listOfMembers>
      </groups:group>
      <groups:group groups:id="G_S_Transport__Extracellular" groups:name="S_Transport__Extracellular" groups:kind="collection">
        <groups:listOfMembers>
          <groups:member groups:name="R_o2_transport__diffusion_" groups:idRef="R_O2t"/>
          <groups:member groups:name="R_H2O_transport_via_diffusion" groups:idRef="R_H2Ot"/>
          <groups:member groups:name="R_D_glucose_transport_via_PEPPyr_PTS" groups:idRef="R_GLCpts"/>
          <groups:member groups:name="R_D_lactate_transport_via_proton_symport" groups:idRef="R_D_LACt2"/>
          <groups:member groups:name="R_Inorganic_phosphate_exchange__diffusion" groups:idRef="R_PIt"/>
          <groups:member groups:name="R_formate_transport_via_diffusion" groups:idRef="R_FORt"/>
        </groups:listOfMembers>
      </groups:group>
      <groups:group groups:id="G_S_GlycolysisGluconeogenesis" groups:name="S_GlycolysisGluconeogenesis" groups:kind="collection">
        <groups:listOfMembers>
          <groups:member groups:name="R_pyruvate_kinase" groups:idRef="R_PYK"/>
          <groups:member groups:name="R_glyceraldehyde_3_phosphate_dehydrogenase" groups:idRef="R_GAPD"/>
          <groups:member groups:name="R_triose_phosphate_isomerase" groups:idRef="R_TPI"/>
          <groups:member groups:name="R_fructose_bisphosphatase" groups:idRef="R_FBP"/>
          <groups:member groups:name="R_phosphoglycerate_kinase" groups:idRef="R_PGK"/>
          <groups:member groups:name="R_phosphoglycerate_mutase" groups:idRef="R_PGM"/>
          <groups:member groups:name="R_phosphofructokinase" groups:idRef="R_PFK"/>
          <groups:member groups:name="R_glucose_6_phosphate_isomerase" groups:idRef="R_PGI"/>
          <groups:member groups:name="R_enolase" groups:idRef="R_ENO"/>
          <groups:member groups:name="R_pyruvate_dehydrogenase" groups:idRef="R_PDH"/>
          <groups:member groups:name="R_phosphoenolpyruvate_synthase" groups:idRef="R_PPS"/>
          <groups:member groups:name="R_fructose_bisphosphate_aldolase" groups:idRef="R_FBA"/>
        </groups:listOfMembers>
      </groups:group>
      <groups:group groups:id="G_S_Pentose_Phosphate_Pathway" groups:name="S_Pentose_Phosphate_Pathway" groups:kind="collection">
        <groups:listOfMembers>
          <groups:member groups:name="R_6_phosphogluconolactonase" groups:idRef="R_PGL"/>
          <groups:member groups:name="R_ribulose_5_phosphate_3_epimerase" groups:idRef="R_RPE"/>
          <groups:member groups:name="R_ribose_5_phosphate_isomerase" groups:idRef="R_RPI"/>
          <groups:member groups:name="R_transketolase" groups:idRef="R_TKT1"/>
          <groups:member groups:name="R_transaldolase" groups:idRef="R_TALA"/>
          <groups:member groups:name="R_transketolase" groups:idRef="R_TKT2"/>
          <groups:member groups:name="R_glucose_6_phosphate_dehydrogenase" groups:idRef="R_G6PDH2r"/>
          <groups:member groups:name="R_phosphogluconate_dehydrogenase" groups:idRef="R_GND"/>
        </groups:listOfMembers>
      </groups:group>
      <groups:group groups:id="G_S_Anaplerotic_reactions" groups:name="S_Anaplerotic_reactions" groups:kind="collection">
        <groups:listOfMembers>
          <groups:member groups:name="R_malic_enzyme__NADP_" groups:idRef="R_ME2"/>
          <groups:member groups:name="R_Isocitrate_lyase" groups:idRef="R_ICL"/>
          <groups:member groups:name="R_phosphoenolpyruvate_carboxylase" groups:idRef="R_PPC"/>
          <groups:member groups:name="R_malate_synthase" groups:idRef="R_MALS"/>
          <groups:member groups:name="R_phosphoenolpyruvate_carboxykinase" groups:idRef="R_PPCK"/>
          <groups:member groups:name="R_malic_enzyme__NAD_" groups:idRef="R_ME1"/>
        </groups:listOfMembers>
      </groups:group>
    </groups:listOfGroups>
  </model>
</sbml>
