# Supplementary material for: In silico co-factor balance estimation using constraint-based modelling informs metabolic engineering in Escherichia coli
Source: PLoS Comput Biol. 2020 Aug 10;16(8):e1008125. doi: 10.1371/journal.pcbi.1008125 (PMC7440669; doi:10.1371/journal.pcbi.1008125)
Supplement: S1 Data — (XLSX) [file pcbi.1008125.s029.xlsx]

## Sheet: Sheet2
Reaction ID	WT	GLCpts	PGM	PGI	PFK	FBP	FBA	TPI	G6PDH2r	PGL	GND	RPE	RPI	TKT1	TKT2	TALA
PFK	8.74519	8.22224	11.956	6.7695	5.10215	10.3449	15.2436	2.84285	25.9622	21.6883	6.59135	8.08406	12.4683	14.0351	8.63597	9.0811
GAPD	14.3622	13.5669	15.8445	2.72131	8.3167	13.1557	13.9021	3.00727	13.7474	14.5109	13.1221	9.696	14.3392	11.1234	13.9213	12.7154
PGK	14.3622	13.5669	15.8445	2.72131	8.3167	13.1557	13.9021	3.00727	13.7474	14.5109	13.1221	9.696	14.3392	11.1234	13.9213	12.7154
PYK	2.06392	2.16362	2.25319	0.0700297	0.234998	1.99403	2.28289	-0.273154	2.32755	3.32613	1.13804	1.51022	3.00054	1.40616	2.32855	1.74961
G6PDH2r	2.4664	2.29068	2.69531	1.94591	2.27509	2.18486	2.0975	0.538504	0.0189838	1.6997	2.61243	1.12618	1.449	1.55976	2.33042	2.13663
GND	2.36266	2.2288	2.60475	1.79326	2.10074	2.1238	2.02885	0.490288	7.73208e-12	1.61984	8.73807e-12	1.08598	1.40345	1.45247	2.23773	2.05254
PDH	9.17658	8.77489	9.77812	1.84584	5.51191	8.45916	9.18688	5.4041	8.88256	10.368	11.1998	6.17254	9.99074	6.83377	9.32101	8.15902
ICDHyr	8.57615e-10	70.4566	5077.25	0.535466	8.56546	7.88378e-10	3.72724	0.260959	7.73244e-10	69.3443	8.89614	10.7042	8.23096e-10	20.7701	42.1447	6.99096
AKGDH	0.752342	0.46805	9.33881e-12	0.0786221	0.776822	0.472505	0.574245	1.51202	0.743229	0.693836	1.14463	0.670569	0.340308	0.860378	0.602392	0.681335
SUCOAS	0.407821	0.18947	0.603652	-0.0431189	0.510785	0.200205	0.314381	1.36576	0.454179	0.472286	0.811087	0.459658	-0.061388	0.625906	0.35729	0.350178
MDH	0.87644	0.743293	1.23118	1.18088	0.724056	0.70859	0.821337	3.44486	0.626465	0.894264	1.16053	0.996389	0.355713	1.01934	0.812265	0.826936
ME2	0.0436973	0.0124608	9.3423e-10	0.0342439	0.0308868	7.88024e-12	0.0122442	1.9798e-05	0.0266156	0.000407141	7.01146e-06	0.00147078	8.23096e-10	0.00614503	2.25826e-06	0.00256239
ME1	0.0192933	8.05391e-12	0.00210526	0.0291072	0.0918549	7.88214e-12	8.30003e-10	0.0268201	0.302425	0.00369432	0.125965	0.0439803	0.0961632	0.05021	0.0287297	0.0375749
PPCK	0.0151394	0.0935647	1.01675e-10	0.179156	0.0350367	7.89507e-12	8.29991e-12	1.05845	0.0831074	0.0569015	0.176182	0.0102301	8.23096e-10	0.00109542	4.26468e-07	0.00931062
ACKr	5.88097	5.87555	5.90929	-0.0762933	3.40993	5.6855	5.77417	1.25934	5.73833	7.41115	7.69031	3.5361	7.54942	3.53713	6.06596	4.92506
ATPS4r	23.5407	21.8429	25.821	7.41666	16.4459	21.1119	21.9716	16.5012	18.2362	24.2825	23.7122	15.3923	21.8413	17.2664	23.0014	20.3559
THD2	3.84598	3.69844	4.56408	-0.983596	0.394149	3.67203	4.56731	0.163266	8.05774	3.84331	4.78192	3.678	4.93973	4.44373	3.74024	3.99286

## Sheet: 13C-MFA results
Strain		WT				glk				pgm				pgi				pfkA				pfkB				fbp				fbaB				tpiA				zwf				pgl				gnd
Notes										no G6P fragments included								Glucose excretion rxn added (net uptake is 100)																Methylglyoxal pathway added
Number of fitted data sets :		2				2				2				2				2				2				2				2				3				2				2				2
Number of fitted measurements :		212				212				194				212				212				212				212				212				216				212				212				212
SSR :		141.215				117.33				184.763				50.8457				245.956				88.0524				99.7925				159.177				339.002				162.838				161.743				125.311
ABSOLUTE GLUCOSE UPTAKE RATE		8.57632	mmol/gdw/h			8.05391	mmol/gdw/h			9.3423	mmol/gdw/h			2.06351	mmol/gdw/h			2.46296	mmol/gdw/h			7.99287	mmol/gdw/h			7.8838	mmol/gdw/h			8.30003	mmol/gdw/h			3.25786	mmol/gdw/h			7.73244	mmol/gdw/h			8.29573	mmol/gdw/h			8.73807	mmol/gdw/h
FLUXES NORMALIZED TO 100 UNITS OF GLUCOSE UPTAKE
Rxn	Flux	best fit	LB95	UB95		best fit	LB95	UB95		best fit	LB95	UB95		best fit	LB95	UB95		best fit	LB95	UB95		best fit	LB95	UB95		best fit	LB95	UB95		best fit	LB95	UB95		best fit	LB95	UB95		best fit	LB95	UB95		best fit	LB95	UB95		best fit	LB95	UB95
1	Gluc.Ext + PEP -> G6P + Pyr	99.9999	99.8619	100.138		100	99.8625	100.138		99.9989	99.862	100.138		100	99.8622	100.138		134.658	131.788	141.079		100	99.8623	100.138		99.9997	99.8623	100.138		100	99.8639	100.14		100	99.8627	100.138		100	99.862	100.138		100	99.8628	100.139		100	99.8633	100.14
2	G6P <=> F6P (net)	69.1563	68.5338	69.7652		69.1837	68.5437	69.8328		70.4237	69.6399	71.1935		-0.199736	-0.716081	0.183316		12.5293	9.30373	14.0855		65.0261	64.3371	65.6909		69.2361	68.5848	69.8108		71.5271	70.9015	72.1734		81.3265	80.8144	81.5141		97.5836	97.311	97.8508		77.4325	76.9243	77.9184		67.1467	66.6518	67.6237
3	F6P + ATP -> FBP	101.969	81.4532	546.334		102.09	89.8941	551.89		127.977	90.215	543.844		328.058	49.9155	570.731		129.92	107.517	865.132		87.6335	77.3763	547.392		131.217	81.9834	539.863		183.657	119.297	519.392		87.2615	86.7375	102.783		335.757	94.7869	492.239		261.439	103.078	687.71		75.4325	64.4573	595.21
4	FBP -> F6P	21.0911	0.540181	464.703		20.6565	8.44	469.909		45.8732	8.26715	461.326		277.673	1e-08	519.654		70.6142	48.5176	805.563		10.0189	1e-08	469.042		50.3989	1.07533	458.487		102.094	37.8394	437.247		9.99989e-09	9.99995e-09	15.5595		244.654	3.7279	400.655		175.88	17.56	601.486		13.3972	2.40012	533.228
5	FBP <=> DHAP + GAP (net)	80.8779	80.2164	81.5323		81.4333	80.7564	82.0939		82.1043	81.4995	82.6577		50.3845	49.7142	51.2467		59.3053	58.2266	59.9965		77.6146	76.8195	78.3316		80.8185	80.1552	81.4436		81.5635	80.8628	82.2092		87.2615	86.7375	87.4498		91.1028	90.5968	91.6156		85.5582	84.9302	86.1594		62.0353	61.7334	62.3341
6	DHAP <=> GAP (net)	80.8779	80.2164	81.5323		81.4333	80.7564	82.0939		82.1043	81.4995	82.6577		50.3845	49.7142	51.2467		59.3053	58.2266	59.9965		77.6146	76.8195	78.3316		80.8185	80.1552	81.4436		81.5635	80.8628	82.2092		1.64466	0.490197	2.76452		91.1028	90.5968	91.6156		85.5582	84.9302	86.1594		62.0353	61.7334	62.3341
7	GAP <=> 3PG + ATP + NADH (net)	167.463	166.095	168.831		168.451	167.05	169.849		169.6	168.379	170.742		131.878	130.631	134.04		147.055	145.612	148.3		162.789	161.18	164.303		166.87	165.424	168.221		167.495	165.995	168.875		92.3084	91.0611	93.2534		177.789	176.591	179.022		174.92	173.609	176.2		150.172	149.438	150.901
8	3PG <=> PEP (net)	154.069	151.984	156.15		155.621	153.493	157.751		155.439	153.487	157.285		116.648	114.937	119.921		122.759	118.833	126.273		148.161	144.215	151.534		153.869	151.685	155.881		154.692	151.279	156.738		83.51	72.8667	84.9838		164.455	162.564	166.409		164.413	162.419	166.365		139.379	137.275	140.725
9	PEP <=> Pyr + ATP (net)	24.0653	20.0204	28.0634		26.8642	22.4727	30.7896		24.1182	20.7833	27.673		3.39372	-2.03749	7.29045		-41.0655	-50.2115	-35.3597		18.5343	13.045	23.468		25.2928	21.5134	28.7796		27.5046	23.142	31.096		-8.38448	-20.6215	-6.09015		30.1011	25.4338	34.4836		40.0945	35.7781	43.7303		13.0239	9.89438	16.0286
10	G6P -> 6PG + NADPH	28.7583	28.2301	29.2974		28.4418	27.8937	28.9849		28.8506	28.1007	29.6206		94.3011	93.7485	94.9803		84.1169	82.5278	87.3773		31.0079	30.4915	31.5422		27.7133	27.2595	28.2279		25.271	24.7508	25.7565		16.5294	16.3627	16.9695		0.245509	0.0338031	0.471968		20.4888	20.1047	20.8876		29.8971	29.2756	30.5424
11	6PG -> Ru5P + CO2 + NADPH	27.5486	26.889	28.2306		27.6735	27.0078	28.2933		27.8812	27.0402	28.644		86.9033	86.1272	87.6888		77.848	76.1719	81.2055		28.5769	27.8864	29.1934		26.9388	26.4121	27.5224		24.4439	23.8186	24.9839		15.0494	14.7662	15.7689		9.99954e-11	9.99954e-11	0.0473866		19.5262	18.9938	20.059		1e-10	1e-10	0.0754669
12	Ru5P <=> X5P (net)	12.315	11.9312	12.7063		12.8432	12.4514	13.1911		12.2734	11.7041	12.7938		51.4307	50.73	52.2721		47.2864	46.0988	49.5826		13.1731	12.7482	13.5449		12.1615	11.8343	12.4781		10.6709	10.3003	10.9575		6.36383	6.16799	6.81827		-5.875	-6.19005	-5.54888		8.62588	8.2912	8.96066		-4.63232	-4.92041	-4.34905
13	Ru5P <=> R5P (net)	15.2337	14.7461	15.723		14.8303	14.3493	15.3073		15.6078	15.1038	16.0906		35.4726	34.9699	35.869		30.5616	29.9537	31.6747		15.4038	14.9098	15.8754		14.7772	14.3607	15.2622		13.773	13.3183	14.2285		8.68554	8.54895	9.02254		5.875	5.54888	6.19005		10.9003	10.4929	11.3097		4.63232	4.34905	4.92041
14	X5P <=> GAP + E-C2 (net)	12.315	11.9312	12.7063		12.8432	12.4514	13.1911		12.2734	11.7041	12.7938		51.4307	50.73	52.2721		47.2864	46.0988	49.5826		13.1731	12.7482	13.5449		12.1615	11.8343	12.4781		10.6709	10.3003	10.9575		6.36383	6.16799	6.81827		-5.875	-6.19005	-5.54888		8.62588	8.2912	8.96066		-4.63232	-4.92041	-4.34905
15	F6P <=> E4P + E-C2 (net)	-4.75159	-4.98259	-4.52652		-5.03582	-5.24485	-4.80672		-4.63309	-4.92835	-4.31298		-23.8806	-24.4128	-23.4774		-22.345	-23.5128	-21.7148		-5.2864	-5.50599	-5.03875		-4.67631	-4.86913	-4.47463		-4.06254	-4.23502	-3.84212		-2.14058	-2.37462	-2.02743		4.39587	4.15185	4.6316		-3.14912	-3.35935	-2.94119		3.47199	3.25967	3.68791
16	S7P <=> R5P + E-C2 (net)	-7.56336	-7.75534	-7.37504		-7.80735	-7.97989	-7.61511		-7.64031	-7.88453	-7.37127		-27.5501	-27.8734	-27.2525		-24.9414	-26.0714	-24.3724		-7.88675	-8.06522	-7.68441		-7.48522	-7.6414	-7.33275		-6.60834	-6.75038	-6.42975		-4.22324	-4.45339	-4.13033		1.47913	1.39703	1.55845		-5.47676	-5.63361	-5.32065		1.16034	1.08938	1.2325
17	F6P <=> GAP + E-C3 (net)	-7.56336	-7.75534	-7.37504		-7.80735	-7.97989	-7.61511		-7.64031	-7.88453	-7.37127		-27.5501	-27.8734	-27.2525		-24.9414	-26.0714	-24.3724		-7.88675	-8.06522	-7.68441		-7.48522	-7.6414	-7.33275		-6.60834	-6.75038	-6.42975		-4.22324	-4.45339	-4.13033		1.47913	1.39703	1.55845		-5.47676	-5.63361	-5.32065		1.16034	1.08938	1.2325
18	S7P <=> E4P + E-C3 (net)	7.56336	7.37504	7.75534		7.80735	7.61511	7.97989		7.64031	7.37127	7.88453		27.5501	27.2525	27.8734		24.9414	24.3724	26.0714		7.88675	7.68441	8.06522		7.48522	7.33275	7.6414		6.60834	6.42975	6.75038		4.22324	4.13033	4.45339		-1.47913	-1.55845	-1.39703		5.47676	5.32065	5.63361		-1.16034	-1.2325	-1.08938
19	6PG -> KDPG	1.20969	0.857994	1.59677		0.768335	0.471121	1.15951		0.969382	0.657643	1.36106		7.39779	6.82489	7.98273		6.26895	5.80354	6.73346		2.43101	2.0228	2.89429		0.774543	0.520234	1.05546		0.827056	0.555474	1.13994		1.47999	1.27215	1.97879		0.245509	0.0338031	0.471968		0.962597	0.597735	1.35796		29.8971	29.2756	30.5424
20	KDPG -> GAP + Pyr	1.20969	0.857994	1.59677		0.768335	0.471121	1.15951		0.969382	0.657643	1.36106		7.39779	6.82489	7.98273		6.26895	5.80354	6.73346		2.43101	2.0228	2.89429		0.774543	0.520234	1.05546		0.827056	0.555474	1.13994		1.47999	1.27215	1.97879		0.245509	0.0338031	0.471968		0.962597	0.597735	1.35796		29.8971	29.2756	30.5424
21	Pyr -> AcCoA + CO2 + NADH	106.999	102.209	111.508		108.952	104.063	113.849		104.665	99.8167	109.137		89.4516	85.0177	95.2519		99.2449	94.9391	103.547		107.339	102.445	112.207		107.298	102.397	111.796		110.685	105.926	115.193		165.879	163.238	167.434		114.874	110.308	119.598		124.98	120.302	129.646		128.172	123.854	132.565
22	AcCoA + OAC -> Cit	17.1652	16.1955	18.2488		15.056	14.0662	16.0921		19.7498	18.7612	20.7354		40.9196	36.8513	47.485		43.9501	41.0802	46.42		14.8144	13.8338	15.8454		14.7185	13.9026	15.6944		15.6902	14.5682	16.7878		81.0611	80.0879	83.1056		18.5163	17.6401	19.5339		16.0522	14.9005	17.2415		20.0786	18.6311	21.3588
23	Cit <=> ICit (net)	17.1652	16.1955	18.2488		15.056	14.0662	16.0921		19.7498	18.7612	20.7354		40.9196	36.8513	47.485		43.9501	41.0802	46.42		14.8144	13.8338	15.8454		14.7185	13.9026	15.6944		15.6902	14.5682	16.7878		81.0611	80.0879	83.1056		18.5163	17.6401	19.5339		16.0522	14.9005	17.2415		20.0786	18.6311	21.3588
24	ICit -> AKG + CO2 + NADPH	17.1606	16.2013	10158.3		889.444	13.4993	10908.2		54346.9	51670.4	56445.2		39.6698	17.7784	1110.99		140.761	42.7438	2566.84		198.903	13.2544	10322.9		14.5494	13.6081	10037.1		60.3953	14.1336	10138.6		58.9965	55.2314	65.4614		18.5163	17.6401	7635.51		851.954	14.6591	10355.2		121.888	18.1275	10171.9
25	AKG + CO2.int + NADPH -> Icit	9.9998e-09	9.99979e-09	10118.3		874.812	1e-08	10891.7		54327.2	51662.8	56416.5		25.9493	9.99998e-09	1064.72		96.8169	9.99998e-09	2521.57		184.494	1e-08	10208.2		9.99998e-09	9.99999e-09	10080.8		44.9064	1e-08	10108.3		8.01015	4.15356	13.7418		1e-08	9.99998e-09	7596.8		835.903	1e-08	10324		101.809	9.99999e-09	10096
26	AKG -> SucCoA + CO2 + NADH	8.77231	7.9984	10.2409		5.81146	5.00147	7.52255		10.0308	9.28686	10.5868		3.81012	1e-08	14.1109		44.4444	38.3454	51.42		5.74258	4.84782	7.96597		5.99337	5.41785	7.27004		6.91859	5.7892	7.90517		46.4116	45.3237	48.2711		9.61184	8.99499	10.6427		8.36377	7.39867	9.54029		13.0994	11.1793	15.3915
27	SucCoA + NADH + CO2.int -> AKG	0.782929	0.21975	2.04779		0.206187	0.0451311	1.90537		9.99627e-11	9.99663e-11	0.951398		1.76238	1e-08	4.31662		8.75857	3.9849	15.2654		-2.03606e-08	-2.03606e-08	2.37187		0.258935	1e-08	1.48835		1.00001e-08	9.99999e-09	0.925779		2.17174	0.954832	3.34046		0.347886	0.0775055	1.26584		2.32811e-08	1e-08	0.997		0.970931	0.338424	2.9922
28	SucCoA <=> Suc + ATP (net)	4.7552	4.05585	5.40157		2.35252	1.60068	3.19265		6.46149	5.78023	6.90259		-2.08959	-8.54341	7.17987		32.8689	29.1708	34.9905		2.65265	1.74987	3.61824		2.53945	1.89577	3.2426		3.78771	2.69529	4.70381		41.922	41.0276	43.5498		5.87368	5.39856	6.50268		5.69312	4.81011	6.41314		9.28222	7.6099	10.2354
29	Suc <=> Fum + FADH2 (net)	7.99392	7.34698	8.71708		6.02865	5.40744	6.72678		10.0313	9.44438	10.587		29.2468	25.25	36.2799		35.6919	32.988	37.8835		6.14868	5.45334	6.89774		5.90357	5.44331	6.5138		7.11993	6.31608	7.90245		74.3146	73.39	76.2061		9.26396	8.73479	9.95568		8.36491	7.61459	9.17522		12.1285	10.8567	13.1346
30	Fum <=> Mal (net)	10.9493	10.2162	11.7668		8.96032	8.24221	9.74221		13.2007	12.4968	13.8831		33.0977	29.0921	39.9792		38.4085	35.6597	40.6792		8.94549	8.17934	9.76455		8.8188	8.25993	9.53482		9.84177	8.95531	10.7123		76.4889	75.5525	78.4294		12.3571	11.7303	13.139		10.8281	9.96178	11.7481		14.723	13.413	15.8014
31	Mal <=> OAC + NADH (net)	10.2193	9.00543	11.5118		9.22897	6.9519	10.0197		13.1786	12.4689	14.0015		57.2267	52.458	62.6732		35.905	33.4022	38.4104		7.05363	4.5663	9.14059		8.98793	8.29653	9.61723		9.89559	8.9118	10.6753		105.74	103.934	108.278		8.10178	5.87505	10.2034		10.7798	8.99413	11.6789		13.2813	11.6201	14.8932
32	ICit <=> Glyox + Suc (net)	0.00453955	1e-08	0.280437		0.423372	0.0816208	0.71629		0.00044953	1e-08	0.270768		27.1991	23.9341	30.6271		0.00610191	1e-08	1.39382		0.406101	0.00146136	0.836624		0.169128	1e-08	0.465269		0.201342	9.99998e-09	0.670723		30.0747	29.6092	30.88		9.97291e-11	9.9746e-11	0.185083		0.00113947	9.99995e-09	0.398283		1.57943e-05	9.99997e-09	0.615086
33	AcCoA + Glyox -> Mal	0.00453955	1e-08	0.280437		0.423372	0.0816208	0.71629		0.00044953	1e-08	0.270768		27.1991	23.9341	30.6271		0.00610191	1e-08	1.39382		0.406101	0.00146136	0.836624		0.169128	1e-08	0.465269		0.201342	9.99998e-09	0.670723		30.0747	29.6092	30.88		9.97291e-11	9.9746e-11	0.185083		0.00113947	9.99995e-09	0.398283		1.57943e-05	9.99997e-09	0.615086
34	Mal -> Pyr + CO2 + NADPH	0.509511	1e-08	2.22079		0.154718	1e-08	2.61176		1e-08	1e-08	0.629236		1.6595	1e-08	4.38343		2.50811	1e-08	3.73854		1e-08	1e-08	4.99761		9.99548e-11	9.99548e-11	0.906562		0.14752	1e-08	1.23072		0.0006077	1e-08	2.38895		0.344207	1e-08	6.70683		0.00490783	1e-08	1.98571		8.02404e-05	1e-08	3.32985
35	Mal -> Pyr + CO2 + NADH	0.22496	1e-08	2.22084		1e-10	1e-10	2.61181		0.0225347	1e-08	0.62925		1.41057	1e-08	4.37769		0.00150131	1e-08	3.73569		2.29796	1e-08	4.99656		9.9979e-11	9.9979e-11	0.906562		1e-08	1e-08	1.23071		0.823243	1e-08	2.38818		3.91112	1e-08	6.70672		0.0445328	1e-08	1.98572		1.44157	1e-08	3.32993
36	PEP + CO2.int -> OAC	24.1288	22.5973	25.9301		23.9474	22.1569	26.0062		24.8803	23.6198	26.0812		13.9869	11.022	16.7203		24.1829	22.5595	25.4255		24.704	22.6166	27.0515		22.5413	21.3699	23.8758		21.6385	20.249	23.2536		19.9093	19.5622	20.8635		29.1586	27.3432	30.9722		19.9886	18.4188	21.6793		23.4024	21.7655	25.0172
37	OAC + ATP -> PEP + CO2	0.176525	1e-08	1.4633		1.16173	1e-08	2.40746		1.08833e-09	1.08833e-09	0.556938		8.68212	7.46868	9.91813		0.576402	1e-08	2.09481		0.699085	1e-08	2.81398		1.00143e-10	1.00143e-10	0.564861		9.99986e-11	9.99986e-11	0.701666		32.4892	30.6455	33.4782		1.07479	1e-08	2.92986		0.685913	1e-08	1.70548		2.01626	0.749228	3.36153
38	AcCoA <=> Ac + ATP (net)	68.5721	61.6453	75.2503		72.9528	66.0084	79.9467		63.2531	56.256	70.1447		-3.69726	-5.21277	3.37442		37.968	30.8765	45.0992		73.6246	66.8546	80.2908		72.1163	65.1182	78.4521		69.5681	62.49	76.2412		38.6555	33.6376	40.9904		74.2111	67.47	80.9657		89.3369	82.3158	96.3442		88.0093	81.3996	94.6132
39	AKG + NADPH + NH3 -> Glu	50.1663	47.4034	52.9112		49.9013	46.9752	52.8085		54.0567	51.242	56.9768		64.1071	59.3104	66.3814		59.0613	54.9241	63.2856		49.1391	45.2687	53.3895		49.442	46.8428	52.299		46.5126	44.0112	50.3253		36.4083	34.6614	47.0666		51.9385	49.0545	54.7276		42.0471	39.2346	44.8639		43.1536	40.5147	46.2323
40	Glu + ATP + NH3 -> Gln	5.73503	5.4207	6.04909		5.65259	5.32107	5.98182		6.10386	5.78589	6.43357		7.29743	6.75159	7.55568		5.21697	4.91416	5.53644		5.41914	5.11137	5.73119		5.53569	5.24485	5.85547		5.30585	5.02195	5.61483		4.23115	4.12217	4.43244		5.84512	5.52066	6.15857		4.80528	4.4836	5.12648		5.05924	4.74986	5.37388
41	Glu + 2 NADPH + ATP -> Pro	1.48953	1.40789	1.5711		1.46211	1.37636	1.54727		1.62819	1.5435	1.71614		1.92723	1.78307	1.99543		1.35981	1.28088	1.44308		1.39353	1.31439	1.47377		1.48294	1.40502	1.5686		1.34311	1.27125	1.42133		1.07212	1.04451	1.12313		1.54561	1.45981	1.62849		1.21877	1.13718	1.30024		1.23494	1.15942	1.31174
42	Glu + CO2 + Gln + NADPH + Asp + AcCoA + 5 ATP -> Arg + AKG + Fum + Ac	2.26604	2.14184	2.39014		2.2674	2.13442	2.39946		2.42809	2.30161	2.55925		2.94801	2.7275	3.05234		2.0662	1.94626	2.19272		2.12918	2.00826	2.25179		2.24355	2.12568	2.37315		2.08153	1.97016	2.20275		1.68141	1.63811	1.7614		2.37191	2.24025	2.49911		1.90247	1.77511	2.02964		1.94655	1.82752	2.06761
43	OAC + Glu -> Asp + AKG	14.0646	13.2898	14.8366		14.2756	13.4353	15.1127		15.2785	14.4401	16.1048		18.6148	17.2166	19.3042		13.4707	12.7117	14.2693		13.3493	12.5228	14.2142		14.0223	13.2794	14.8378		13.062	12.3388	13.8727		10.4235	9.9137	10.6756		14.876	14.0473	15.6841		11.9748	11.1599	12.7708		12.4275	11.6668	13.2025
44	Asp + 2 ATP + NH3 -> Asn	1.97515	1.8669	2.08332		2.04634	1.92633	2.16553		2.16407	2.05102	2.28097		2.58632	2.39287	2.67785		1.80119	1.69664	1.91149		1.89719	1.78944	2.00643		1.98616	1.88181	2.10089		1.82125	1.7238	1.92731		1.4369	1.39989	1.50526		2.10384	1.98705	2.21666		1.71051	1.596	1.82485		1.77091	1.66261	1.88104
45	Pyr + Glu -> Ala + AKG	3.93534	3.71964	4.15084		3.93769	3.70675	4.16704		4.21676	3.99604	4.44454		5.11967	4.73673	5.30086		3.58827	3.37999	3.808		3.69766	3.48766	3.91058		3.89627	3.69157	4.12135		3.6149	3.42148	3.82541		2.92003	2.84482	3.05895		4.11919	3.89054	4.34009		3.30393	3.08276	3.52478		3.38049	3.17377	3.59072
46	3PG + Glu -> Ser + NADH + AKG	8.46514	7.99838	9.14201		8.2976	7.8108	9.02142		9.11776	8.63961	9.75182		10.131	9.37326	14.4297		20.6992	17.6274	23.9627		9.88864	7.72435	13.1488		8.33032	7.89085	9.06005		7.85838	7.42679	10.6293		5.82556	5.53879	16.492		8.57721	8.1011	9.25521		6.8557	6.40068	7.36539		6.97127	6.54448	8.80238
47	Ser <=> Gly + MEETHF (net)	4.4839	4.23404	4.73527		4.3045	4.05064	4.55877		4.79196	4.53796	5.07394		4.98092	4.60696	5.17208		3.28849	3.05513	3.52863		4.31902	4.02153	4.60456		4.38684	4.15406	4.64129		4.22251	3.9694	4.48082		2.87798	2.82168	3.02332		4.44129	4.19384	4.67945		3.50045	3.26912	3.7538		3.58412	3.36406	3.8158
48	Gly -> CO2 + MEETHF + NADH + NH3	0.948045	0.884	1.04636		0.722949	0.6636	0.823183		0.897384	0.841393	0.957781		0.895744	0.814985	1.02494		0.877673	0.784573	0.990173		1.05602	0.984132	1.13111		0.80859	0.754714	0.873279		0.91097	0.851229	0.976965		0.43183	0.396869	0.481142		0.853142	0.797294	0.915474		0.464631	0.415347	0.507353		0.59766	0.55679	0.642836
49	CO2.int + MEETHF + NADH -+ NH3 > Gly	1.00042e-10	1.00042e-10	0.0921491		1e-10	1e-10	0.0988482		9.99997e-11	9.99997e-11	0.063215		9.99986e-11	9.99986e-11	0.245071		-4.42069e-06	-4.42069e-06	0.265981		0.0793497	1e-08	0.168123		1.00001e-10	1.00001e-10	0.0727017		0.0763191	1e-08	0.128211		0.00832294	1e-08	0.0679432		1.00002e-10	1.00002e-10	0.0805216		9.99907e-11	9.99907e-11	0.0699155		-7.08099e-07	-7.08099e-07	0.0831613
50	Thr <=> Gly + AcCoA + NADH (net)	0.0800952	0.00315817	0.247263		0.103759	0.0192556	0.284123		0.0306132	-0.0847119	0.104519		0.487965	0.399783	0.585729		0.850846	0.675704	1.0459		0.0711443	-0.0440005	0.301948		0.0839955	0.0155451	0.177011		0.0109814	-0.0673463	0.199711		0.257025	0.191439	0.322945		0.190065	0.12561	0.278874		0.0900264	-0.0528918	0.148257		0.130958	0.0910512	0.190842
51	Ser + AcCoA + SO4 + 3 ATP + 4 NADPH + SO4 -> Cys + Ac	1.59952	1.51185	1.68711		1.58412	1.49122	1.67639		1.73007	1.63995	1.82353		2.08669	1.93061	2.16053		1.46611	1.38101	1.55589		1.50438	1.41894	1.591		1.58232	1.49919	1.67373		1.46114	1.38296	1.54623		1.18389	1.1534	1.24021		1.67762	1.5845	1.76758		1.34848	1.25821	1.43861		1.33267	1.25118	1.41555
52	Asp + Pyr + Glu + 2 NADPH + ATP + SucCoA -> LL-DAP + AKG + Suc	2.33624	2.2082	2.46418		2.37064	2.23161	2.50872		2.59101	2.45603	2.73097		2.96338	2.74173	3.06825		1.99051	1.87497	2.1124		2.24476	2.11727	2.37401		2.30729	2.18607	2.44058		2.31419	2.19037	2.44896		1.65456	1.61194	1.73327		2.44703	2.31119	2.57825		1.9112	1.78326	2.03895		2.11628	1.98686	2.24789
53	LL-DAP -> Lys + CO2	2.33624	2.2082	2.46418		2.37064	2.23161	2.50872		2.59101	2.45603	2.73097		2.96338	2.74173	3.06825		1.99051	1.87497	2.1124		2.24476	2.11727	2.37401		2.30729	2.18607	2.44058		2.31419	2.19037	2.44896		1.65456	1.61194	1.73327		2.44703	2.31119	2.57825		1.9112	1.78326	2.03895		2.11628	1.98686	2.24789
54	Asp + 2 NADPH + 2 ATP -> Thr	3.9248	3.69665	4.19064		3.99852	3.74875	4.28564		4.21162	3.93192	4.44824		5.45389	5.03319	5.70243		4.33483	4.06048	4.62279		3.66817	3.39343	4.03277		3.9397	3.72091	4.18192		3.56674	3.34816	3.89681		3.05755	2.89451	3.13059		4.18492	3.94511	4.42818		3.41995	3.10955	3.65538		3.445	3.19622	3.6628
55	Asp + METHF + Cys + 2 NADPH + ATP + SucCoA -> Met + Pyr + Suc + NH3	0.897933	0.848719	0.947106		0.882117	0.830382	0.933495		0.978315	0.927352	1.03116		1.17396	1.08615	1.2155		0.8264	0.778432	0.877006		0.845165	0.797165	0.893831		0.887698	0.841059	0.938977		0.816681	0.772983	0.864239		0.663309	0.646225	0.694865		0.943255	0.890895	0.993838		0.759456	0.708616	0.81022		0.730004	0.685364	0.775404
56	2 Pyr + NADPH + Glu -> Val + CO2 + AKG	2.63339	2.48905	2.7776		2.55153	2.40189	2.70015		2.79108	2.64569	2.94185		3.32571	3.07696	3.44341		2.31954	2.18491	2.46158		2.43029	2.29227	2.57023		2.56181	2.42721	2.7098		2.45777	2.32626	2.6009		1.8641	1.81609	1.95278		2.72735	2.57595	2.8736		2.27779	2.12531	2.43005		2.23429	2.09766	2.37324
57	2 Pyr + AcCoA + Glu + NADPH -> Leu + 2 CO2 + AKG + NADH	3.15631	2.98332	3.32916		3.1474	2.96281	3.33072		3.44723	3.26685	3.63344		4.06389	3.75992	4.20771		2.84318	2.67814	3.01728		2.94432	2.7771	3.11386		3.15876	2.9928	3.34123		2.88056	2.72643	3.04831		2.27616	2.21754	2.38445		3.27069	3.08913	3.44608		2.67265	2.49374	2.8513		2.64124	2.47973	2.8055
58	Thr + Pyr + Glu + NADPH -> Ile + CO2 + AKG + NH3	1.79958	1.70095	1.89813		1.75341	1.65058	1.85554		1.91238	1.81276	2.01568		2.29957	2.12757	2.38095		1.60145	1.50849	1.69952		1.64715	1.5536	1.74199		1.76721	1.67436	1.86929		1.6646	1.57553	1.76153		1.2896	1.25638	1.35095		1.85708	1.75399	1.95667		1.55154	1.44767	1.65525		1.48752	1.39656	1.58003
59	E4P + 2 PEP + Glu + NADPH + ATP -> Phe + CO2 + AKG	1.27968	1.20954	1.34975		1.24283	1.16994	1.31522		1.36195	1.291	1.43552		1.68484	1.55882	1.74446		1.15442	1.08741	1.22511		1.17458	1.10787	1.24221		1.27974	1.2125	1.35367		1.14694	1.08557	1.21373		0.920067	0.89637	0.963838		1.33804	1.26376	1.40979		1.04887	0.978657	1.11898		1.0439	0.980068	1.10882
60	E4P + 2 PEP + Glu + NADPH + ATP -> Tyr + CO2 + AKG + NADH	1.09662	1.03652	1.15668		1.09298	1.02887	1.15664		1.17867	1.11727	1.24233		1.41813	1.31206	1.46832		1.04486	0.984211	1.10884		1.0166	0.958863	1.07514		1.09803	1.04034	1.16146		0.998855	0.94541	1.05702		0.83947	0.81785	0.879407		1.12288	1.06055	1.1831		0.913172	0.852041	0.97421		0.893678	0.839028	0.949256
61	E4P + 2 PEP + R5P + Ser + Gln + NADPH + 3 ATP -> Trp + CO2 + Pyr + GAP + Glu	0.435467	0.4116	0.459315		0.435728	0.410173	0.461107		0.466608	0.442301	0.491783		0.566521	0.524147	0.58657		0.397062	0.374015	0.421377		0.409167	0.385929	0.432728		0.431145	0.408493	0.456051		0.40001	0.378607	0.423304		0.323118	0.314796	0.33849		0.455812	0.43051	0.480256		0.365599	0.341125	0.390037		0.37407	0.351196	0.397334
62	R5P + FTHF + Gln + Asp + 5 ATP -> His + 2 NADH + AKG + Fum	0.689314	0.651533	0.727062		0.664272	0.625313	0.702962		0.741357	0.702737	0.781403		0.90289	0.835356	0.934843		0.65041	0.612657	0.690239		0.667627	0.62971	0.70607		0.671685	0.636395	0.710486		0.640305	0.606044	0.677593		0.492901	0.480206	0.51635		0.721235	0.681199	0.759911		0.560743	0.523204	0.598224		0.647897	0.608278	0.688191
63	Ser -> Pyr + NH3	-4.65617e-09	-4.65617e-09	0.58963		-2.96373e-09	-2.96373e-09	0.639489		1e-08	9.99999e-09	0.546561		9.99876e-11	9.99876e-11	4.21323		13.7522	10.6473	17.0842		1.84296	1e-08	5.05813		-9.12095e-10	-9.12095e-10	0.685292		9.99996e-09	9.99996e-09	2.72129		0.00142283	1e-08	10.7095		9.99991e-09	9.99991e-09	0.639721		-2.39089e-08	-2.39089e-08	0.363703		-2.90321e-10	-2.90321e-10	1.80562
64	MEETHF + NADH -> METHF	0.897933	0.848719	0.947106		0.882117	0.830382	0.933495		0.978315	0.927352	1.03116		1.17396	1.08615	1.2155		0.8264	0.778432	0.877006		0.845165	0.797165	0.893831		0.887698	0.841059	0.938977		0.816681	0.772983	0.864239		0.663309	0.646225	0.694865		0.943255	0.890895	0.993838		0.759456	0.708616	0.81022		0.730004	0.685364	0.775404
65	MEETHF -> FTHF + NADPH	0.689314	0.651533	0.727062		0.664272	0.625313	0.702962		0.741357	0.702737	0.781403		0.90289	0.835356	0.934843		0.65041	0.612657	0.690239		0.667627	0.62971	0.70607		0.671685	0.636395	0.710486		0.640305	0.606044	0.677593		0.492901	0.480206	0.51635		0.721235	0.681199	0.759911		0.560743	0.523204	0.598224		0.647897	0.608278	0.688191
66	NADH + 0.5 O2 -> 2 ATP	274.485	266.063	283.296		271.209	261.625	280.788		276.388	268.322	284.062		359.42	339.908	394.442		442.073	429.635	451.943		275.291	265.755	284.689		267.788	258.494	276.385		264.717	254.474	273.598		506.504	501.959	512.948		235.84	226.945	245.432		292.711	283.716	301.732		271.366	261.085	280.547
67	FADH2 + 0.5 O2 -> ATP	7.99392	7.34698	8.71708		6.02865	5.40744	6.72678		10.0313	9.44438	10.587		29.2468	25.25	36.2799		35.6919	32.988	37.8835		6.14868	5.45334	6.89774		5.90357	5.44331	6.5138		7.11993	6.31608	7.90245		74.3146	73.39	76.2061		9.26396	8.73479	9.95568		8.36491	7.61459	9.17522		12.1285	10.8567	13.1346
68	NADH <=> NADPH (net)	44.8442	39.1597	50.1018		45.921	40.098	51.5684		48.8539	43.7595	54.047		-47.6662	-67.7577	-34.7544		-88.7713	-97.7769	-77.137		37.2169	27.8097	43.6058		46.5769	41.7048	51.8615		55.0276	49.6918	61.871		5.01144	0.676939	15.937		104.207	93.0547	110.224		46.3287	39.9639	51.7707		54.7251	46.3987	61.4508
69	ATP -> ATP.Ext	398.933	1e-08	461.523		401.812	1e-08	456.913		373.512	9.99995e-09	449.628		119.023	1.00002e-08	513.929		696.286	1.00003e-08	744.386		411.891	9.99992e-09	467.262		364.948	1e-08	452.929		290.102	1e-08	390.557		909.304	893.351	935.704		108.247	9.99995e-09	392.728		380.124	1.00001e-08	573.165		477.768	9.99998e-09	528.959
70	Ac -> Ac.Ext	72.4376	65.7248	78.9063		76.8043	70.083	83.555		67.4112	60.6503	74.0806		1.33744	1.00001e-08	8.19661		41.5003	34.6038	48.404		77.2581	70.6959	83.7194		75.9422	69.1641	82.0795		73.1107	66.237	79.5959		41.5208	36.6307	43.7893		78.2606	71.7374	84.7902		92.5878	85.7697	99.3591		91.2885	84.9004	97.6936
71	CO2 -> CO2.Ext	151.057	121.467	181.147		148.43	117.574	179.348		153.141	122.947	182.917		208.222	180.734	240.001		248.631	218.39	278.001		148.019	117.967	178.037		146.309	116.6	175.722		149.541	118.853	179.567		299.743	284.872	315.118		133.797	104.131	164.033		161.643	131.178	192.229		152.518	123.233	181.493
72	O2.Ext -> O2	141.239	137.195	145.51		138.619	133.875	143.333		143.21	139.434	146.769		194.333	182.79	214.93		238.883	231.957	244.052		140.72	135.986	145.383		136.846	132.33	141.047		135.918	130.834	140.291		290.409	288.137	294.169		122.552	118.319	127.208		150.538	146.216	154.9		141.747	136.43	146.27
73	NH3.Ext -> NH3	54.2309	51.2586	57.2007		54.2417	51.0605	57.401		58.5365	55.4872	61.6985		69.6216	64.414	72.0854		49.0218	46.1763	52.0237		51.1435	48.2389	54.0885		53.5004	50.6895	56.5909		50.3238	47.6311	53.2544		39.6985	38.6761	41.5871		56.2339	53.1124	59.2495		45.7873	42.7221	48.8478		47.1685	44.2841	50.102
74	SO4.Ext -> SO4	1.59952	1.51185	1.68711		1.58412	1.49122	1.67639		1.73007	1.63995	1.82353		2.08669	1.93061	2.16053		1.46611	1.38101	1.55589		1.50438	1.41894	1.591		1.58232	1.49919	1.67373		1.46114	1.38296	1.54623		1.18389	1.1534	1.24021		1.67762	1.5845	1.76758		1.34848	1.25821	1.43861		1.33267	1.25118	1.41555
75	Biomass production (Cmol of biomass)	304.068	287.403	320.72		297.961	280.486	315.316		312.037	295.782	328.892		389.103	359.999	402.873		268.368	252.791	284.802		297.465	280.571	314.594		301.807	285.95	319.241		304.238	287.959	321.955		217.215	211.621	227.549		309.682	292.492	326.289		253.181	236.232	270.104		264.905	248.706	281.38
76	G6P -> Gluc.snk																	34.6579	31.7951	41.0745
77	DHAP -> Mglx																																	85.6168	84.3579	86.24
78	Mglx -> Lact																																	85.6168	84.3579	86.24
79	Pyr + NADH <=> Lact (net)																																	-85.6168	-86.24	-84.3579
ABSOLUTE FLUXES (mmol/gDW/h)
Rxn	Flux	best fit	LB95	UB95		best fit	LB95	UB95		best fit	LB95	UB95		best fit	LB95	UB95		best fit	LB95	UB95		best fit	LB95	UB95		best fit	LB95	UB95		best fit	LB95	UB95		best fit	LB95	UB95		best fit	LB95	UB95		best fit	LB95	UB95		best fit	LB95	UB95
1	Gluc.Ext + PEP -> G6P + Pyr	8.57631	8.56448	8.58816		8.05391	8.04283	8.06502		9.3422	9.32941	9.35519		2.06351	2.06066	2.06636		3.31657	3.24588	3.47471		7.99287	7.98186	8.0039		7.88378	7.87294	7.89468		8.30003	8.28873	8.31165		3.25786	3.25338	3.26235		7.73244	7.72177	7.74311		8.29573	8.28435	8.30726		8.73807	8.72613	8.7503
2	G6P <=> F6P (net)	5.93107	5.87768	5.98329		5.57199	5.52045	5.62427		6.57919	6.50597	6.65111		-0.00412157	-0.0147764	0.00378274		0.308591	0.229147	0.34692		5.19745	5.14238	5.25059		5.45844	5.40709	5.50374		5.93677	5.88484	5.99041		2.6495	2.63282	2.65561		7.54559	7.52451	7.56625		6.42359	6.38144	6.4639		5.86733	5.82408	5.90901
3	F6P + ATP -> FBP	8.74519	6.98569	46.8554		8.22224	7.23999	44.4487		11.956	8.42815	50.8075		6.7695	1.03001	11.7771		3.19987	2.6481	21.3078		7.00443	6.18458	43.7523		10.3449	6.46341	42.5617		15.2436	9.90168	43.1097		2.84285	2.82578	3.34852		25.9622	7.32934	38.0621		21.6883	8.55108	57.0506		6.59135	5.63232	52.0099
4	FBP -> F6P	1.80884	0.0463277	39.8544		1.66366	0.67975	37.846		4.28561	0.772342	43.0985		5.7298	2.06351e-10	10.7231		1.7392	1.19497	19.8407		0.800797	7.99287e-10	37.4899		3.97335	0.0847769	36.1462		8.47383	3.14068	36.2916		3.25782e-10	3.25784e-10	0.506906		18.9177	0.288257	30.9804		14.5905	1.45673	49.8977		1.17066	0.209724	46.5938
5	FBP <=> DHAP + GAP (net)	6.93635	6.87962	6.99247		6.55856	6.50405	6.61177		7.67043	7.61393	7.72213		1.03969	1.02586	1.05748		1.46066	1.4341	1.47769		6.20363	6.14008	6.26094		6.37157	6.31928	6.42085		6.76979	6.71163	6.82339		2.84285	2.82578	2.84899		7.04447	7.00534	7.08412		7.09768	7.04558	7.14755		5.42069	5.39431	5.4468
6	DHAP <=> GAP (net)	6.93635	6.87962	6.99247		6.55856	6.50405	6.61177		7.67043	7.61393	7.72213		1.03969	1.02586	1.05748		1.46066	1.4341	1.47769		6.20363	6.14008	6.26094		6.37157	6.31928	6.42085		6.76979	6.71163	6.82339		0.0535807	0.0159699	0.0900641		7.04447	7.00534	7.08412		7.09768	7.04558	7.14755		5.42069	5.39431	5.4468
7	GAP <=> 3PG + ATP + NADH (net)	14.3622	14.2448	14.4795		13.5669	13.4541	13.6795		15.8445	15.7305	15.9512		2.72131	2.69558	2.76593		3.6219	3.58636	3.65257		13.0115	12.8829	13.1325		13.1557	13.0417	13.2622		13.9021	13.7776	14.0167		3.00727	2.96664	3.03806		13.7474	13.6548	13.8428		14.5109	14.4021	14.6171		13.1221	13.058	13.1858
8	3PG <=> PEP (net)	13.2135	13.0346	13.3919		12.5336	12.3622	12.7051		14.5216	14.3392	14.694		2.40704	2.37173	2.47458		3.0235	2.92681	3.11005		11.8423	11.5269	12.1119		12.1307	11.9585	12.2893		12.8395	12.5562	13.0093		2.72064	2.37389	2.76865		12.7164	12.5702	12.8675		13.6393	13.4738	13.8012		12.179	11.9952	12.2967
9	PEP <=> Pyr + ATP (net)	2.06392	1.71701	2.40681		2.16362	1.80993	2.47977		2.25319	1.94164	2.58529		0.0700297	-0.0420438	0.150439		-1.01143	-1.23669	-0.870894		1.48142	1.04267	1.87577		1.99403	1.69607	2.26893		2.28289	1.92079	2.58098		-0.273154	-0.671819	-0.198408		2.32755	1.96665	2.66642		3.32613	2.96806	3.62775		1.13804	0.864578	1.40059
10	G6P -> 6PG + NADPH	2.4664	2.4211	2.51264		2.29068	2.24653	2.33442		2.69531	2.62525	2.76724		1.94591	1.93451	1.95993		2.07176	2.03262	2.15207		2.47842	2.43714	2.52113		2.18486	2.14908	2.22543		2.0975	2.05432	2.1378		0.538504	0.533073	0.552842		0.0189838	0.0026138	0.0364946		1.6997	1.66783	1.73278		2.61243	2.55812	2.66882
11	6PG -> Ru5P + CO2 + NADPH	2.36266	2.30609	2.42115		2.2288	2.17518	2.27872		2.60475	2.52618	2.67601		1.79326	1.77724	1.80947		1.91736	1.87608	2.00006		2.28411	2.22892	2.33339		2.1238	2.08228	2.16981		2.02885	1.97695	2.07367		0.490288	0.481062	0.513728		7.73208e-12	7.73208e-12	0.00366414		1.61984	1.57568	1.66404		8.73807e-12	8.73807e-12	0.00659435
12	Ru5P <=> X5P (net)	1.05617	1.02326	1.08973		1.03438	1.00282	1.0624		1.14662	1.09343	1.19524		1.06128	1.04682	1.07864		1.16464	1.13539	1.2212		1.05291	1.01895	1.08263		0.958788	0.932992	0.983748		0.885687	0.854928	0.909475		0.207324	0.200944	0.222129		-0.454281	-0.478642	-0.429064		0.71558	0.687816	0.743352		-0.404775	-0.429949	-0.380023
13	Ru5P <=> R5P (net)	1.30649	1.26467	1.34846		1.19442	1.15568	1.23284		1.45813	1.41104	1.50323		0.73198	0.721607	0.74016		0.752719	0.737747	0.780134		1.23121	1.19172	1.2689		1.165	1.13217	1.20324		1.14316	1.10542	1.18097		0.282962	0.278513	0.293941		0.454281	0.429064	0.478642		0.90426	0.870463	0.938223		0.404775	0.380023	0.429949
14	X5P <=> GAP + E-C2 (net)	1.05617	1.02326	1.08973		1.03438	1.00282	1.0624		1.14662	1.09343	1.19524		1.06128	1.04682	1.07864		1.16464	1.13539	1.2212		1.05291	1.01895	1.08263		0.958788	0.932992	0.983748		0.885687	0.854928	0.909475		0.207324	0.200944	0.222129		-0.454281	-0.478642	-0.429064		0.71558	0.687816	0.743352		-0.404775	-0.429949	-0.380023
15	F6P <=> E4P + E-C2 (net)	-0.407512	-0.427323	-0.388209		-0.40558	-0.422415	-0.387129		-0.432837	-0.460421	-0.402931		-0.492778	-0.50376	-0.484458		-0.550348	-0.57911	-0.534826		-0.422535	-0.440086	-0.402741		-0.368671	-0.383872	-0.352771		-0.337192	-0.351508	-0.318897		-0.069737	-0.0773617	-0.0660508		0.339908	0.321039	0.358136		-0.261243	-0.278683	-0.243993		0.303385	0.284832	0.322252
16	S7P <=> R5P + E-C2 (net)	-0.648658	-0.665123	-0.632507		-0.628797	-0.642693	-0.613314		-0.713781	-0.736596	-0.688646		-0.568499	-0.57517	-0.562358		-0.614296	-0.642127	-0.600282		-0.630377	-0.644642	-0.614205		-0.59012	-0.602433	-0.578099		-0.548494	-0.560283	-0.533671		-0.137587	-0.145085	-0.13456		0.114373	0.108024	0.120506		-0.454337	-0.467349	-0.441387		0.101391	0.0951908	0.107697
17	F6P <=> GAP + E-C3 (net)	-0.648658	-0.665123	-0.632507		-0.628797	-0.642693	-0.613314		-0.713781	-0.736596	-0.688646		-0.568499	-0.57517	-0.562358		-0.614296	-0.642127	-0.600282		-0.630377	-0.644642	-0.614205		-0.59012	-0.602433	-0.578099		-0.548494	-0.560283	-0.533671		-0.137587	-0.145085	-0.13456		0.114373	0.108024	0.120506		-0.454337	-0.467349	-0.441387		0.101391	0.0951908	0.107697
18	S7P <=> E4P + E-C3 (net)	0.648658	0.632507	0.665123		0.628797	0.613314	0.642693		0.713781	0.688646	0.736596		0.568499	0.562358	0.57517		0.614296	0.600282	0.642127		0.630377	0.614205	0.644642		0.59012	0.578099	0.602433		0.548494	0.533671	0.560283		0.137587	0.13456	0.145085		-0.114373	-0.120506	-0.108024		0.454337	0.441387	0.467349		-0.101391	-0.107697	-0.0951908
19	6PG -> KDPG	0.103747	0.0735843	0.136944		0.061881	0.0379437	0.0933859		0.0905626	0.061439	0.127154		0.152654	0.140832	0.164724		0.154402	0.142939	0.165842		0.194307	0.16168	0.231337		0.0610634	0.0410142	0.0832103		0.0686459	0.0461045	0.0946153		0.0482159	0.0414448	0.0644661		0.0189838	0.0026138	0.0364946		0.0798545	0.0495865	0.112653		2.61243	2.55812	2.66882
20	KDPG -> GAP + Pyr	0.103747	0.0735843	0.136944		0.061881	0.0379437	0.0933859		0.0905626	0.061439	0.127154		0.152654	0.140832	0.164724		0.154402	0.142939	0.165842		0.194307	0.16168	0.231337		0.0610634	0.0410142	0.0832103		0.0686459	0.0461045	0.0946153		0.0482159	0.0414448	0.0644661		0.0189838	0.0026138	0.0364946		0.0798545	0.0495865	0.112653		2.61243	2.55812	2.66882
21	Pyr -> AcCoA + CO2 + NADH	9.17658	8.76577	9.56329		8.77489	8.38114	9.16929		9.77812	9.32517	10.1959		1.84584	1.75435	1.96553		2.44436	2.33831	2.55032		8.57946	8.18829	8.96856		8.45916	8.07277	8.81377		9.18688	8.79189	9.56105		5.4041	5.31806	5.45476		8.88256	8.5295	9.24784		10.368	9.97993	10.7551		11.1998	10.8225	11.5836
22	AcCoA + OAC -> Cit	1.47214	1.38898	1.56508		1.2126	1.13288	1.29604		1.84509	1.75273	1.93716		0.844379	0.76043	0.979857		1.08247	1.01179	1.1433		1.1841	1.10572	1.2665		1.16038	1.09605	1.23732		1.30229	1.20916	1.39339		2.64085	2.60915	2.70746		1.43176	1.36401	1.51045		1.33165	1.23611	1.43031		1.75448	1.628	1.86635
23	Cit <=> ICit (net)	1.47214	1.38898	1.56508		1.2126	1.13288	1.29604		1.84509	1.75273	1.93716		0.844379	0.76043	0.979857		1.08247	1.01179	1.1433		1.1841	1.10572	1.2665		1.16038	1.09605	1.23732		1.30229	1.20916	1.39339		2.64085	2.60915	2.70746		1.43176	1.36401	1.51045		1.33165	1.23611	1.43031		1.75448	1.628	1.86635
24	ICit -> AKG + CO2 + NADPH	1.47175	1.38948	871.209		71.635	1.08722	878.536		5077.25	4827.2	5273.28		0.818589	0.366859	22.9254		3.46688	1.05276	63.2202		15.8981	1.05941	825.096		1.14705	1.07284	791.305		5.01283	1.17309	841.506		1.92202	1.79936	2.13264		1.43176	1.36401	590.411		70.6758	1.21608	859.04		10.6507	1.58399	888.828
25	AKG + CO2.int + NADPH -> Icit	8.57615e-10	8.57614e-10	867.778		70.4566	8.05391e-10	877.208		5075.41	4826.49	5270.6		0.535466	2.0635e-10	21.9706		2.38456	2.46295e-10	62.1052		14.7464	7.99287e-10	815.928		7.88378e-10	7.88379e-10	794.75		3.72724	8.30003e-10	838.992		0.260959	0.135317	0.447688		7.73244e-10	7.73242e-10	587.418		69.3443	8.29573e-10	856.452		8.89614	8.73806e-10	882.196
26	AKG -> SucCoA + CO2 + NADH	0.752342	0.685969	0.878293		0.46805	0.402814	0.605859		0.937107	0.867606	0.98905		0.0786221	2.06351e-10	0.29118		1.09465	0.944431	1.26645		0.458997	0.38748	0.636709		0.472505	0.427132	0.573155		0.574245	0.480505	0.656131		1.51202	1.47658	1.5726		0.743229	0.695532	0.82294		0.693836	0.613774	0.791437		1.14463	0.976855	1.34492
27	SucCoA + NADH + CO2.int -> AKG	0.0671465	0.0188465	0.175625		0.0166061	0.00363482	0.153457		9.33881e-12	9.33915e-12	0.0888824		0.0363669	2.06351e-10	0.0890738		0.21572	0.0981464	0.37598		-1.6274e-09	-1.6274e-09	0.18958		0.0204139	7.8838e-10	0.117339		8.30011e-10	8.30002e-10	0.0768399		0.0707522	0.0311071	0.108827		0.0269001	0.00599306	0.0978803		1.93134e-09	8.29573e-10	0.0827085		0.0848406	0.0295717	0.261461
28	SucCoA <=> Suc + ATP (net)	0.407821	0.347843	0.463256		0.18947	0.128917	0.257133		0.603652	0.540006	0.644861		-0.0431189	-0.176294	0.148157		0.809547	0.718464	0.861801		0.212023	0.139865	0.289201		0.200205	0.149459	0.25564		0.314381	0.22371	0.390417		1.36576	1.33662	1.41879		0.454179	0.41744	0.502816		0.472286	0.399034	0.532017		0.811087	0.664958	0.894376
29	Suc <=> Fum + FADH2 (net)	0.685584	0.630101	0.747605		0.485542	0.43551	0.541769		0.937154	0.882322	0.989069		0.60351	0.521036	0.748639		0.879076	0.81248	0.933054		0.491456	0.435878	0.551327		0.465426	0.42914	0.513535		0.590956	0.524236	0.655905		2.42106	2.39094	2.48269		0.71633	0.675412	0.769817		0.693931	0.631686	0.761152		1.0598	0.948666	1.14771
30	Fum <=> Mal (net)	0.939047	0.876174	1.00916		0.721656	0.66382	0.784629		1.23325	1.16749	1.297		0.682974	0.600318	0.824974		0.945985	0.878283	1.00191		0.715001	0.653764	0.780467		0.695257	0.651196	0.751706		0.816869	0.743293	0.889124		2.4919	2.46139	2.55512		0.955505	0.907038	1.01596		0.89827	0.826403	0.974591		1.28651	1.17204	1.38074
31	Mal <=> OAC + NADH (net)	0.87644	0.772335	0.987289		0.743293	0.5599	0.806977		1.23118	1.16488	1.30806		1.18088	1.08248	1.29327		0.884325	0.822682	0.946032		0.563787	0.364978	0.730595		0.70859	0.654082	0.758203		0.821337	0.739682	0.886053		3.44486	3.38602	3.52754		0.626465	0.454284	0.788971		0.894264	0.746129	0.96885		1.16053	1.01537	1.30138
32	ICit <=> Glyox + Suc (net)	0.000389326	8.57632e-10	0.0240512		0.034098	0.00657366	0.0576893		4.19964e-05	9.3423e-10	0.025296		0.561256	0.493882	0.631993		0.000150287	2.46296e-10	0.0343292		0.0324591	0.000116805	0.0668702		0.0133337	7.8838e-10	0.0366809		0.0167114	8.30001e-10	0.0556702		0.97979	0.964625	1.00603		7.71149e-12	7.7128e-12	0.0143114		9.45274e-05	8.29569e-10	0.0330405		1.38012e-06	8.73804e-10	0.0537466
33	AcCoA + Glyox -> Mal	0.000389326	8.57632e-10	0.0240512		0.034098	0.00657366	0.0576893		4.19964e-05	9.3423e-10	0.025296		0.561256	0.493882	0.631993		0.000150287	2.46296e-10	0.0343292		0.0324591	0.000116805	0.0668702		0.0133337	7.8838e-10	0.0366809		0.0167114	8.30001e-10	0.0556702		0.97979	0.964625	1.00603		7.71149e-12	7.7128e-12	0.0143114		9.45274e-05	8.29569e-10	0.0330405		1.38012e-06	8.73804e-10	0.0537466
34	Mal -> Pyr + CO2 + NADPH	0.0436973	8.57632e-10	0.190462		0.0124608	8.05391e-10	0.210349		9.3423e-10	9.3423e-10	0.0587851		0.0342439	2.06351e-10	0.0904524		0.0617737	2.46296e-10	0.0920786		7.99287e-10	7.99287e-10	0.399452		7.88024e-12	7.88024e-12	0.0714715		0.0122442	8.30003e-10	0.10215		1.9798e-05	3.25786e-10	0.0778286		0.0266156	7.73244e-10	0.518601		0.000407141	8.29573e-10	0.164729		7.01146e-06	8.73807e-10	0.290965
35	Mal -> Pyr + CO2 + NADH	0.0192933	8.57632e-10	0.190466		8.05391e-12	8.05391e-12	0.210353		0.00210526	9.3423e-10	0.0587864		0.0291072	2.06351e-10	0.090334		3.69766e-05	2.46296e-10	0.0920084		0.183673	7.99287e-10	0.399368		7.88214e-12	7.88214e-12	0.0714715		8.30003e-10	8.30003e-10	0.102149		0.0268201	3.25786e-10	0.0778035		0.302425	7.73244e-10	0.518593		0.00369432	8.29573e-10	0.16473		0.125965	8.73807e-10	0.290972
36	PEP + CO2.int -> OAC	2.06936	1.93802	2.22385		1.9287	1.7845	2.09452		2.32439	2.20663	2.43658		0.288621	0.22744	0.345025		0.595614	0.555631	0.626219		1.97456	1.80771	2.16219		1.77711	1.68476	1.88232		1.796	1.68067	1.93005		0.648616	0.637308	0.679703		2.25467	2.1143	2.39491		1.6582	1.52797	1.79846		2.04492	1.90188	2.18602
37	OAC + ATP -> PEP + CO2	0.0151394	8.57632e-10	0.125497		0.0935647	8.05391e-10	0.193895		1.01675e-10	1.01675e-10	0.0520308		0.179156	0.154117	0.204661		0.0141965	2.46296e-10	0.0515943		0.0558769	7.99287e-10	0.224918		7.89507e-12	7.89507e-12	0.0445325		8.29991e-12	8.29991e-12	0.0582385		1.05845	0.998386	1.09067		0.0831074	7.73244e-10	0.22655		0.0569015	8.29573e-10	0.141482		0.176182	0.0654681	0.293733
38	AcCoA <=> Ac + ATP (net)	5.88097	5.2869	6.45371		5.87555	5.31626	6.43883		5.90929	5.2556	6.55313		-0.0762933	-0.107566	0.0696314		0.935135	0.760475	1.11077		5.88472	5.3436	6.41754		5.6855	5.13379	6.18501		5.77417	5.18669	6.32804		1.25934	1.09586	1.33541		5.73833	5.21707	6.26062		7.41115	6.8287	7.99246		7.69031	7.11275	8.26737
39	AKG + NADPH + NH3 -> Glu	4.30242	4.06547	4.53784		4.01901	3.78334	4.25315		5.05014	4.78718	5.32294		1.32286	1.22387	1.36979		1.45465	1.35276	1.5587		3.92762	3.61827	4.26735		3.89791	3.69299	4.12315		3.86056	3.65294	4.17701		1.18613	1.12922	1.53336		4.01611	3.79311	4.23178		3.48812	3.2548	3.72179		3.77079	3.5402	4.03981
40	Glu + ATP + NH3 -> Gln	0.491855	0.464897	0.51879		0.455254	0.428554	0.48177		0.570241	0.540535	0.601043		0.150583	0.13932	0.155912		0.128492	0.121034	0.13636		0.433145	0.408545	0.458086		0.436423	0.413493	0.461634		0.440387	0.416823	0.466032		0.137845	0.134294	0.144403		0.45197	0.426882	0.476207		0.398633	0.371948	0.425279		0.44208	0.415046	0.469573
41	Glu + 2 NADPH + ATP -> Pro	0.127747	0.120745	0.134743		0.117757	0.110851	0.124616		0.15211	0.144198	0.160327		0.0397685	0.0367938	0.0411759		0.0334915	0.0315475	0.0355424		0.111383	0.105057	0.117796		0.116912	0.110769	0.123665		0.111478	0.105514	0.117971		0.0349281	0.0340286	0.03659		0.119513	0.112879	0.125922		0.101106	0.0943374	0.107864		0.10791	0.101311	0.114621
42	Glu + CO2 + Gln + NADPH + Asp + AcCoA + 5 ATP -> Arg + AKG + Fum + Ac	0.194343	0.183691	0.204986		0.182614	0.171904	0.19325		0.226839	0.215023	0.239093		0.0608324	0.0562822	0.0629853		0.0508896	0.0479355	0.0540057		0.170183	0.160518	0.179983		0.176877	0.167584	0.187094		0.172768	0.163524	0.182829		0.0547779	0.0533673	0.0573839		0.183406	0.173226	0.193242		0.157824	0.147258	0.168374		0.170091	0.15969	0.180669
43	OAC + Glu -> Asp + AKG	1.20623	1.13978	1.27243		1.14974	1.08207	1.21716		1.42736	1.34904	1.50456		0.384118	0.355266	0.398344		0.331778	0.313084	0.351447		1.06699	1.00093	1.13612		1.10549	1.04692	1.16978		1.08415	1.02412	1.15144		0.339583	0.322974	0.347796		1.15028	1.0862	1.21276		0.993398	0.925796	1.05943		1.08592	1.01945	1.15364
44	Asp + 2 ATP + NH3 -> Asn	0.169395	0.160111	0.178672		0.16481	0.155145	0.17441		0.202174	0.191612	0.213095		0.0533689	0.0493771	0.0552576		0.0443625	0.0417875	0.0470792		0.15164	0.143028	0.160371		0.156585	0.148358	0.16563		0.151164	0.143076	0.159967		0.0468121	0.0456064	0.0490392		0.162678	0.153647	0.171402		0.141899	0.1324	0.151385		0.154743	0.14528	0.164367
45	Pyr + Glu -> Ala + AKG	0.337507	0.319008	0.355989		0.317138	0.298538	0.33561		0.393942	0.373322	0.415222		0.105645	0.0977428	0.109384		0.0883775	0.0832477	0.0937894		0.295549	0.278764	0.312567		0.307174	0.291036	0.324919		0.300038	0.283984	0.31751		0.0951304	0.0926801	0.0996562		0.318514	0.300834	0.335595		0.274085	0.255738	0.292406		0.29539	0.277326	0.31376
46	3PG + Glu -> Ser + NADH + AKG	0.725998	0.685967	0.784048		0.668281	0.629075	0.726577		0.851808	0.807138	0.911044		0.209054	0.193418	0.297758		0.509812	0.434155	0.590191		0.790386	0.617397	1.05097		0.656746	0.622099	0.714276		0.652248	0.616426	0.882235		0.189788	0.180446	0.537286		0.663227	0.626412	0.715653		0.568731	0.530983	0.611013		0.609155	0.571861	0.769158
47	Ser <=> Gly + MEETHF (net)	0.384554	0.363125	0.406112		0.346681	0.326235	0.367159		0.447679	0.42395	0.474023		0.102782	0.095065	0.106726		0.0809941	0.0752465	0.0869086		0.345213	0.321436	0.368036		0.34585	0.327498	0.36591		0.350469	0.329461	0.371909		0.0937605	0.0919263	0.0984954		0.34342	0.324286	0.361835		0.290388	0.271197	0.311405		0.313183	0.293954	0.333427
48	Gly -> CO2 + MEETHF + NADH + NH3	0.0813074	0.0758147	0.0897392		0.0582257	0.0534457	0.0662984		0.0838363	0.0786054	0.0894788		0.0184837	0.0168173	0.0211497		0.0216167	0.0193237	0.0243875		0.0844063	0.0786604	0.0904081		0.0637476	0.0595001	0.0688476		0.0756107	0.0706522	0.0810884		0.0140684	0.0129294	0.0156749		0.0659687	0.0616502	0.0707884		0.0385446	0.0344561	0.0420887		0.052224	0.0486527	0.0561715
49	CO2.int + MEETHF + NADH -+ NH3 > Gly	8.57993e-12	8.57993e-12	0.007903		8.05391e-12	8.05391e-12	0.00796114		9.34227e-12	9.34227e-12	0.00590573		2.06348e-12	2.06348e-12	0.00505706		-1.0888e-07	-1.0888e-07	0.006551		0.00634232	7.99287e-10	0.0134378		7.88388e-12	7.88388e-12	0.00573166		0.00633451	8.30003e-10	0.0106415		0.000271149	3.25786e-10	0.00221349		7.73259e-12	7.73259e-12	0.00622628		8.29496e-12	8.29496e-12	0.0058		-6.18742e-08	-6.18742e-08	0.00726669
50	Thr <=> Gly + AcCoA + NADH (net)	0.00686922	0.000270855	0.0212061		0.00835666	0.00155083	0.022883		0.00285998	-0.00791404	0.00976448		0.0100692	0.00824955	0.0120866		0.020956	0.0166423	0.0257601		0.00568647	-0.0035169	0.0241343		0.00662204	0.00122554	0.0139552		0.000911459	-0.00558976	0.0165761		0.00837351	0.00623681	0.0105211		0.0146967	0.00971271	0.0215638		0.00746835	-0.00438776	0.012299		0.0114432	0.00795612	0.0166759
51	Ser + AcCoA + SO4 + 3 ATP + 4 NADPH + SO4 -> Cys + Ac	0.13718	0.129661	0.144692		0.127584	0.120101	0.135015		0.161628	0.153209	0.17036		0.043059	0.0398383	0.0445827		0.0361097	0.0340137	0.0383209		0.120243	0.113414	0.127167		0.124747	0.118193	0.131954		0.121275	0.114786	0.128337		0.0385694	0.0375761	0.0404043		0.129721	0.12252	0.136677		0.111866	0.104378	0.119343		0.11645	0.109329	0.123692
52	Asp + Pyr + Glu + 2 NADPH + ATP + SucCoA -> LL-DAP + AKG + Suc	0.200364	0.189382	0.211336		0.190929	0.179732	0.20205		0.24206	0.22945	0.255135		0.0611496	0.0565758	0.0633136		0.0490254	0.0461797	0.0520275		0.179421	0.169231	0.189751		0.181902	0.172345	0.19241		0.192078	0.181801	0.203264		0.0539032	0.0525147	0.0564674		0.189215	0.178711	0.199362		0.158548	0.147935	0.169146		0.184922	0.173613	0.196422
53	LL-DAP -> Lys + CO2	0.200364	0.189382	0.211336		0.190929	0.179732	0.20205		0.24206	0.22945	0.255135		0.0611496	0.0565758	0.0633136		0.0490254	0.0461797	0.0520275		0.179421	0.169231	0.189751		0.181902	0.172345	0.19241		0.192078	0.181801	0.203264		0.0539032	0.0525147	0.0564674		0.189215	0.178711	0.199362		0.158548	0.147935	0.169146		0.184922	0.173613	0.196422
54	Asp + 2 NADPH + 2 ATP -> Thr	0.336604	0.317037	0.359403		0.322037	0.301921	0.345162		0.393462	0.367332	0.415568		0.112541	0.10386	0.11767		0.106765	0.100008	0.113857		0.293192	0.271232	0.322334		0.310598	0.293349	0.329694		0.29604	0.277898	0.323436		0.0996106	0.094299	0.10199		0.323596	0.305053	0.342406		0.28371	0.25796	0.303241		0.301027	0.279288	0.320058
55	Asp + METHF + Cys + 2 NADPH + ATP + SucCoA -> Met + Pyr + Suc + NH3	0.0770096	0.0727889	0.0812269		0.0710449	0.0668782	0.0751828		0.0913971	0.086636	0.096334		0.0242248	0.0224128	0.0250819		0.0203539	0.0191724	0.0216003		0.0675529	0.0637163	0.0714427		0.0699843	0.0663074	0.0740271		0.0677847	0.0641578	0.0717321		0.0216097	0.0210531	0.0226377		0.0729366	0.0688879	0.0768479		0.0630024	0.0587849	0.0672137		0.0637883	0.0598876	0.0677553
56	2 Pyr + NADPH + Glu -> Val + CO2 + AKG	0.225848	0.213469	0.238216		0.205498	0.193446	0.217468		0.260751	0.247168	0.274836		0.0686263	0.0634933	0.071055		0.0571293	0.0538134	0.0606277		0.19425	0.183218	0.205435		0.201968	0.191356	0.213635		0.203996	0.19308	0.215875		0.0607297	0.0591656	0.0636188		0.210891	0.199184	0.222199		0.188959	0.17631	0.20159		0.195234	0.183295	0.207375
57	2 Pyr + AcCoA + Glu + NADPH -> Leu + 2 CO2 + AKG + NADH	0.270695	0.255859	0.28552		0.253489	0.238622	0.268253		0.322051	0.305199	0.339447		0.0838587	0.0775863	0.0868264		0.0700263	0.0659614	0.0743143		0.235336	0.22197	0.248887		0.24903	0.235946	0.263416		0.239087	0.226294	0.253011		0.074154	0.0722443	0.077682		0.252904	0.238865	0.266466		0.221716	0.206874	0.236536		0.230793	0.216681	0.245147
58	Thr + Pyr + Glu + NADPH -> Ile + CO2 + AKG + NH3	0.154338	0.145879	0.16279		0.141218	0.132936	0.149443		0.17866	0.169353	0.188311		0.0474518	0.0439026	0.0491311		0.039443	0.0371535	0.0418584		0.131654	0.124177	0.139235		0.139323	0.132003	0.147371		0.138162	0.130769	0.146207		0.0420133	0.0409311	0.044012		0.143598	0.135626	0.151298		0.128712	0.120095	0.137315		0.129981	0.122032	0.138064
59	E4P + 2 PEP + Glu + NADPH + ATP -> Phe + CO2 + AKG	0.109749	0.103734	0.115759		0.100096	0.0942259	0.105927		0.127237	0.120609	0.134111		0.0347668	0.0321664	0.0359971		0.0284329	0.0267824	0.0301739		0.0938826	0.0885506	0.0992882		0.100892	0.0955911	0.106721		0.0951963	0.0901026	0.10074		0.0299745	0.0292024	0.0314005		0.103463	0.0977194	0.109011		0.0870115	0.0811868	0.0928276		0.0912167	0.085639	0.0968895
60	E4P + 2 PEP + Glu + NADPH + ATP -> Tyr + CO2 + AKG + NADH	0.0940497	0.0888953	0.0992006		0.0880276	0.0828643	0.0931547		0.110115	0.104379	0.116062		0.0292632	0.0270745	0.0302989		0.0257345	0.0242407	0.0273103		0.0812555	0.0766406	0.0859345		0.0865665	0.0820183	0.0915672		0.0829052	0.0784693	0.0877329		0.0273487	0.0266444	0.0286498		0.086826	0.0820064	0.0914825		0.0757543	0.0706831	0.0808179		0.0780902	0.0733149	0.0829467
61	E4P + 2 PEP + R5P + Ser + Gln + NADPH + 3 ATP -> Trp + CO2 + Pyr + GAP + Glu	0.0373471	0.0353001	0.0393923		0.0350931	0.033035	0.0371371		0.0435919	0.0413211	0.0459438		0.0116902	0.0108158	0.0121039		0.00977947	0.00921183	0.0103783		0.0327042	0.0308468	0.0345874		0.0339906	0.0322048	0.0359541		0.0332009	0.0314245	0.0351343		0.0105267	0.0102556	0.0110275		0.0352454	0.0332889	0.0371355		0.0303291	0.0282988	0.0323564		0.0326865	0.0306878	0.0347193
62	R5P + FTHF + Gln + Asp + 5 ATP -> His + 2 NADH + AKG + Fum	0.0591178	0.0558776	0.0623552		0.0534999	0.0503621	0.0566159		0.0692598	0.0656518	0.073001		0.0186312	0.0172376	0.0192906		0.0160193	0.0150895	0.0170003		0.0533625	0.0503319	0.0564352		0.0529543	0.0501721	0.0560133		0.0531455	0.0503018	0.0562404		0.016058	0.0156444	0.0168219		0.055769	0.0526733	0.0587596		0.0465177	0.0434036	0.0496271		0.0566137	0.0531518	0.0601346
63	Ser -> Pyr + NH3	-3.99328e-10	-3.99328e-10	0.0505686		-2.38696e-10	-2.38696e-10	0.0515039		9.3423e-10	9.34229e-10	0.0510614		2.06325e-12	2.06325e-12	0.0869403		0.338711	0.262238	0.420776		0.147305	7.99287e-10	0.40429		-7.19077e-11	-7.19077e-11	0.054027		8.29999e-10	8.29999e-10	0.225868		4.63538e-05	3.25786e-10	0.3489		7.73237e-10	7.73237e-10	0.049466		-1.98342e-09	-1.98342e-09	0.0301718		-2.53685e-11	-2.53685e-11	0.157776
64	MEETHF + NADH -> METHF	0.0770096	0.0727889	0.0812269		0.0710449	0.0668782	0.0751828		0.0913971	0.086636	0.096334		0.0242248	0.0224128	0.0250819		0.0203539	0.0191724	0.0216003		0.0675529	0.0637163	0.0714427		0.0699843	0.0663074	0.0740271		0.0677847	0.0641578	0.0717321		0.0216097	0.0210531	0.0226377		0.0729366	0.0688879	0.0768479		0.0630024	0.0587849	0.0672137		0.0637883	0.0598876	0.0677553
65	MEETHF -> FTHF + NADPH	0.0591178	0.0558776	0.0623552		0.0534999	0.0503621	0.0566159		0.0692598	0.0656518	0.073001		0.0186312	0.0172376	0.0192906		0.0160193	0.0150895	0.0170003		0.0533625	0.0503319	0.0564352		0.0529543	0.0501721	0.0560133		0.0531455	0.0503018	0.0562404		0.016058	0.0156444	0.0168219		0.055769	0.0526733	0.0587596		0.0465177	0.0434036	0.0496271		0.0566137	0.0531518	0.0601346
66	NADH + 0.5 O2 -> 2 ATP	23.5407	22.8184	24.2964		21.8429	21.071	22.6144		25.821	25.0674	26.5379		7.41666	7.01403	8.13934		10.8881	10.5817	11.1312		22.0036	21.2414	22.7548		21.1119	20.3791	21.7896		21.9716	21.1214	22.7087		16.5012	16.3531	16.7111		18.2362	17.5484	18.9779		24.2825	23.5363	25.0309		23.7122	22.8138	24.5144
67	FADH2 + 0.5 O2 -> ATP	0.685584	0.630101	0.747605		0.485542	0.43551	0.541769		0.937154	0.882322	0.989069		0.60351	0.521036	0.748639		0.879076	0.81248	0.933054		0.491456	0.435878	0.551327		0.465426	0.42914	0.513535		0.590956	0.524236	0.655905		2.42106	2.39094	2.48269		0.71633	0.675412	0.769817		0.693931	0.631686	0.761152		1.0598	0.948666	1.14771
68	NADH <=> NADPH (net)	3.84598	3.35846	4.29689		3.69844	3.22946	4.15327		4.56408	4.08814	5.04923		-0.983596	-1.39819	-0.71716		-2.1864	-2.4082	-1.89985		2.9747	2.22279	3.48535		3.67203	3.28792	4.08866		4.56731	4.12443	5.13531		0.163266	0.0220537	0.519205		8.05774	7.1954	8.523		3.84331	3.3153	4.29476		4.78192	4.05435	5.36961
69	ATP -> ATP.Ext	34.2138	8.57632e-10	39.5817		32.3616	8.05391e-10	36.7994		34.8946	9.34225e-10	42.0056		2.45605	2.06355e-10	10.605		17.1492	2.46303e-10	18.3339		32.9219	7.9928e-10	37.3476		28.7718	7.8838e-10	35.708		24.0785	8.30003e-10	32.4163		29.6238	29.1041	30.4839		8.37013	7.7324e-10	30.3674		31.5341	8.29582e-10	47.5482		41.7477	8.73805e-10	46.2208
70	Ac -> Ac.Ext	6.21248	5.63677	6.76726		6.18575	5.64442	6.72944		6.29776	5.66613	6.92083		0.0275982	2.06353e-10	0.169138		1.02213	0.852277	1.19217		6.17514	5.65063	6.69158		5.98713	5.45276	6.47098		6.06821	5.49769	6.60648		1.35269	1.19338	1.42659		6.05145	5.54705	6.55635		7.68084	7.11523	8.24257		7.97685	7.41866	8.53654
71	CO2 -> CO2.Ext	12.9551	10.4174	15.5358		11.9544	9.4693	14.4445		14.3069	11.4861	17.0887		4.29668	3.72946	4.95244		6.12368	5.37885	6.84705		11.8309	9.42896	14.2303		11.5347	9.19251	13.8536		12.4119	9.86485	14.9041		9.76521	9.28073	10.2661		10.3458	8.05183	12.6838		13.4095	10.8822	15.9468		13.3271	10.7682	15.859
72	O2.Ext -> O2	12.1131	11.7663	12.4794		11.1642	10.7822	11.5439		13.3791	13.0263	13.7116		4.01008	3.77189	4.4351		5.88359	5.713	6.0109		11.2476	10.8692	11.6203		10.7887	10.4326	11.1199		11.2812	10.8593	11.6442		9.46111	9.38709	9.5836		9.47626	9.14894	9.83628		12.4882	12.1297	12.8501		12.386	11.9213	12.7812
73	NH3.Ext -> NH3	4.65102	4.3961	4.90572		4.36858	4.11237	4.62302		5.46865	5.18378	5.76406		1.43665	1.32919	1.48749		1.20739	1.1373	1.28132		4.08783	3.85567	4.32322		4.21786	3.99626	4.46151		4.17689	3.95339	4.42013		1.29332	1.26001	1.35485		4.34825	4.10688	4.58143		3.79839	3.54411	4.05228		4.12162	3.86958	4.37795
74	SO4.Ext -> SO4	0.13718	0.129661	0.144692		0.127584	0.120101	0.135015		0.161628	0.153209	0.17036		0.043059	0.0398383	0.0445827		0.0361097	0.0340137	0.0383209		0.120243	0.113414	0.127167		0.124747	0.118193	0.131954		0.121275	0.114786	0.128337		0.0385694	0.0375761	0.0404043		0.129721	0.12252	0.136677		0.111866	0.104378	0.119343		0.11645	0.109329	0.123692
75	Biomass production (Cmol of biomass)	26.0779	24.6486	27.506		23.9975	22.5901	25.3953		29.1514	27.6328	30.7261		8.02917	7.42861	8.31332		6.60979	6.22613	7.01455		23.776	22.4257	25.1451		23.7939	22.5437	25.1683		25.2518	23.9007	26.7223		7.07655	6.89431	7.41322		23.946	22.6168	25.2301		21.0032	19.5972	22.4071		23.1476	21.7321	24.5872
76	G6P -> Gluc.snk																	0.853609	0.7831	1.01165
77	DHAP -> Mglx																																	2.78927	2.74826	2.80958
78	Mglx -> Lact																																	2.78927	2.74826	2.80958
79	Pyr + NADH <=> Lact (net)																																	-2.78927	-2.80958	-2.74826
EXCHANGE FLUXES (NORMALIZED TO 100 UNITS OF GLUCOSE UPTAKE)
2	G6P <=> F6P (exch)	174.726	147.315	210.998		121.877	104.313	143.657		349.31	198.283	742.129		9.98276e-11	9.98455e-11	0.224286		Inf	Inf	Inf		185.925	158.093	226.148		156.656	133.346	184.608		186.6	152.427	231.96		1138.82	497.876	Inf		468.648	316.571	879.002		23.5305	19.6666	28.2193		92.627	75.4627	118.019
5	FBP <=> DHAP + GAP (exch)	35.0799	0.521109	Inf		155.451	9.1941	Inf		36.9319	8.90515	Inf		289.149	1e-08	Inf		456.948	51.1552	Inf		48.6586	1e-08	Inf		25.1626	1.08822	Inf		116.053	45.1248	Inf		1050.34	9.99989e-09	Inf		6.74958	4.07079	Inf		65.1533	18.2611	Inf		27.2646	2.46062	Inf
6	DHAP <=> GAP (exch)	81.9405	3.41872	Inf		362.922	30.704	Inf		1838.34	21.8229	Inf		6.95419	1e-08	Inf		1.0756	1e-08	9.76769		81.6133	1e-08	Inf		53.7362	4.39262	Inf		2.92338	1e-08	10.6669		1e-10	1e-10	0.405598		Inf	Inf	Inf		150.825	75.4136	Inf		572.289	13.0923	Inf
7	GAP <=> 3PG + ATP + NADH (exch)	67.0763	9.99999e-09	Inf		Inf	1e-08	Inf		Inf	1e-08	Inf		Inf	486.835	Inf		Inf	236.336	Inf		Inf	69.2859	Inf		20.5675	1e-08	Inf		10.7292	1e-08	Inf		52.7879	41.1224	68.676		Inf	8.20803	Inf		Inf	1.00008e-08	Inf		1633.83	111.503	Inf
8	3PG <=> PEP (exch)	4.88311	1e-08	Inf		Inf	1e-08	Inf		251.014	1e-08	Inf		Inf	228.319	Inf		132.679	45.4085	373.875		Inf	15.3118	Inf		65.8525	9.99999e-09	Inf		7.54505	1e-08	Inf		104.011	94.0246	114.943		314.445	1e-08	Inf		25.9333	1e-08	Inf		42.9102	21.5584	71.7501
9	PEP <=> Pyr + ATP (exch)	17.42	1e-08	72.8552		0.371889	1e-08	105.811		159.923	36.2022	569.182		2.9355	1e-08	8.7437		41.6453	20.0184	64.9188		22.0223	1e-08	56.3914		0.425739	1e-08	55.9298		1e-08	1e-08	24.5172		62.1024	45.7936	67.9389		17.8418	1e-08	108.08		145.87	15.2678	649.223		23.1889	20.9743	25.4646
12	Ru5P <=> X5P (exch)	80.9345	37.1318	Inf		77.7313	31.9723	Inf		89.9337	37.6357	Inf		249.2	38.18	Inf		386.397	51.9064	Inf		72.3635	32.9759	Inf		88.1361	35.0261	Inf		67.6546	30.1129	Inf		37.6088	15.3639	Inf		265.849	15.9282	Inf		146.916	37.3176	Inf		287.18	13.8884	Inf
13	Ru5P <=> R5P (exch)	Inf	Inf	Inf		1000.59	12.1213	Inf		2.16587e-06	1e-08	Inf		15.2937	1e-08	Inf		93.6725	37.5669	Inf		93.4042	9.99999e-09	Inf		Inf	Inf	Inf		1e-08	1e-08	Inf		Inf	45.2142	Inf		21.4581	15.8013	Inf		608.26	1e-08	Inf		18.5445	13.7899	Inf
14	X5P <=> GAP + E-C2 (exch)	80.9344	37.1318	Inf		64.7414	31.9591	Inf		89.9706	37.6357	Inf		54.9823	37.976	Inf		69.2247	51.591	Inf		73.6046	32.9693	Inf		66.9957	34.9984	Inf		67.6547	30.1246	Inf		38.3253	15.3708	Inf		235.041	15.8956	Inf		53.5124	37.2387	Inf		287.18	13.8884	Inf
15	F6P <=> E4P + E-C2 (exch)	4.86565	4.31191	5.31397		4.38089	3.79218	4.94612		6.53496	6.10478	7.06176		3.5964	2.50767	5.02608		39.9914	36.3425	44.3756		4.98776	4.40905	5.31472		4.51835	3.98621	4.93905		5.72701	5.30788	6.07103		7.25811	6.47035	8.64687		10.7093	8.29411	13.6558		6.43056	6.09001	6.74611		8.72926	6.46014	12.0147
16	S7P <=> R5P + E-C2 (exch)	0.779685	1e-08	Inf		0.666062	1e-08	Inf		9.99494e-11	9.99494e-11	0.217046		20.5409	0.228687	Inf		71.0473	34.2876	171.513		1.00021e-10	1.00022e-10	Inf		0.456834	1e-08	Inf		1.60113	1e-08	Inf		2.47642	1.72079	Inf		0.602422	0.449467	Inf		2.30934e-10	2.30935e-10	0.427134		6.54558	0.342962	Inf
17	F6P <=> GAP + E-C3 (exch)	37.3845	1e-08	37.8482		30.2295	0.377628	38.7195		33.0446	19.3525	50.1511		22.7203	4.12692	Inf		9.56612	5.37718	20.0138		37.9157	1e-08	44.9923		34.2376	1e-08	44.9451		1e-08	1e-08	43.2868		40.413	27.2523	60.2931		33.5542	29.2808	37.9908		0.0152854	1e-08	22.5276		33.3234	28.3332	38.6419
18	S7P <=> E4P + E-C3 (exch)	4.47687	1e-08	Inf		23.6177	1e-08	Inf		Inf	9.99989e-09	Inf		24.6983	0.229615	Inf		Inf	42.6983	Inf		50.668	1e-08	Inf		10.0247	1e-08	Inf		30.0018	1e-08	Inf		22.2599	1.71849	Inf		30.9082	0.453926	Inf		257.357	1e-08	Inf		0.576465	0.340546	Inf
23	Cit <=> ICit (exch)	52.9761	1e-08	Inf		12.3154	1e-08	Inf		179.009	1e-08	Inf		65.4444	9.99999e-09	Inf		235.587	1e-08	Inf		49.4581	1e-08	Inf		26.8295	1e-08	Inf		33.1647	1e-08	Inf		39.7499	1e-08	Inf		261.33	1e-08	Inf		135.587	1e-08	Inf		70.6722	9.99999e-09	Inf
28	SucCoA <=> Suc + ATP (exch)	Inf	Inf	Inf		266.342	266.342	Inf		139.213	1e-08	Inf		218.656	9.99999e-09	Inf		Inf	Inf	Inf		1.11364	1e-08	Inf		89.9323	0.232002	Inf		25.0283	1e-08	Inf		1745.29	39.2239	Inf		246.007	4.50894	Inf		185.361	1e-08	Inf		622.984	5.20133	Inf
29	Suc <=> Fum + FADH2 (exch)	2.95733	0.870872	13.1018		104.452	0.383479	Inf		3.34285e-09	3.34285e-09	22.2365		3.43455e-08	1e-08	Inf		10.1734	1.74216	38.692		0.212685	1e-08	Inf		1.94427	1e-08	50.4888		2.06798e-12	2.06798e-12	1.0992		1238.32	1e-08	Inf		8.63824	1.64266	503.943		0.0022571	1e-08	14.2256		14.9458	2.85326	Inf
30	Fum <=> Mal (exch)	164.426	67.4817	Inf		67.0137	45.0518	Inf		118.437	59.0965	Inf		271.872	56.633	Inf		Inf	113.494	Inf		128.817	50.134	Inf		72.6737	38.3846	Inf		Inf	Inf	Inf		875.339	255.159	Inf		180.434	108.564	Inf		68.1579	45.2987	Inf		152.425	84.3995	Inf
31	Mal <=> OAC + NADH (exch)	175.686	67.1443	Inf		752.911	47.5195	Inf		183.6	59.1201	Inf		167.078	58.1682	Inf		147.741	89.8944	252.926		127.45	50.7145	Inf		164.184	38.531	Inf		59.8587	44.2475	86.091		42.8892	1e-08	129.288		527.397	110.154	Inf		455.488	45.8459	Inf		330.501	84.9106	Inf
32	ICit <=> Glyox + Suc (exch)	0.480094	0.287109	0.662884		1e-10	1e-10	0.28995		0.312953	0.0764953	0.571397		0.0562441	1e-08	6.16021		7.56791	5.66121	9.32893		0.312604	0.0236914	0.58742		0.206461	0.00778439	0.394067		0.944599	0.663563	1.23297		1.29994e-10	1.29994e-10	1.39086		0.372579	0.182302	0.556678		0.453964	0.184638	0.683755		0.472553	0.0168525	0.936016
38	AcCoA <=> Ac + ATP (exch)	94.5271	9.99999e-09	Inf		119.216	9.99999e-09	Inf		213.816	1e-08	Inf		375.81	1e-08	Inf		254.928	1e-08	Inf		75.2948	9.99999e-09	Inf		57.9409	1e-08	Inf		19.7447	1e-08	Inf		62.3189	1e-08	Inf		180.412	1e-08	Inf		39.0507	1e-08	Inf		65.7129	9.99999e-09	Inf
47	Ser <=> Gly + MEETHF (exch)	2.89217	2.66183	3.16957		2.57899	2.35845	2.84676		3.62656	3.36535	3.91849		10.4044	8.88053	15.1687		18.0726	15.3045	21.0228		3.41332	2.59376	4.58729		2.94417	2.71859	3.24469		2.94022	2.71881	3.99507		0.39901	0.205885	1.11962		3.55689	3.29982	3.87997		3.70653	3.40369	4.03345		5.08237	4.68846	6.43893
50	Thr <=> Gly + AcCoA + NADH (exch)	0.0724929	0.00993293	0.129298		0.0415921	1e-08	0.110245		0.0331599	1e-08	0.0940717		1e-10	1e-10	0.0753091		0.372297	0.306221	0.441551		1e-10	1e-10	0.0452835		0.0169741	1e-08	0.0761354		0.00929586	1e-08	0.0679578		6.10487e-06	1e-08	0.0237494		0.0148136	1e-08	0.0679391		0.0169611	1e-08	0.063218		-3.57077e-07	-3.57077e-07	0.041631
68	NADH <=> NADPH (exch)	6.29918	1e-08	Inf		5.70477	1e-08	Inf		43.6581	1e-08	Inf		28.5042	1e-08	Inf		159.079	1e-08	Inf		11.848	1e-08	Inf		0.706766	1e-08	Inf		0.410917	1e-08	Inf		94.4471	1e-08	Inf		10.1261	1e-08	Inf		20.0742	1e-08	Inf		12.1543	1e-08	Inf
83	Pyr + NADH <=> Lact (exch)																																	37.0427	1e-08	Inf
ESTIMATED LABELING OF CO2
	CO2 Labeling ([12]glucose tracer experiment)	0.132509				0.108696				0.133868				0.232718				0.129532				0.153072				0.127788				0.129873				0.0815886				0.0319866				0.120894				0.151748
	CO2 Labeling ([16]glucose tracer experiment)	0.11757				0.0992617				0.10566				0.295094				0.124688				0.125088				0.103099				0.102198				0.0580684				0.0127005				0.0869677				0.145262
FRACTIONAL LABELING OF AMINO ACIDS (G-VALUES)
	Fractional labeling of Ala ([12]glucose tracer experiment)	0.995886	0.988393	1		0.986191	0.978627	0.993748		0.992001	0.984487	1		0.987245	0.976736	0.997948		1	0.995785	1		1	0.995368	1		1	0.995004	1		0.982761	0.975064	0.990218		0.972258	0.968376	0.979393		0.984117	0.977635	0.990532		0.986673	0.979728	0.993716		0.984149	0.977677	0.990717
	Fractional labeling of Gly ([12]glucose tracer experiment)	0.995548	0.986961	1		0.984025	0.975641	0.992226		0.998177	0.989751	1		0.961833	0.938848	0.985493		0.961306	0.94722	0.975649		0.99111	0.981273	1		0.99816	0.990581	1		0.972906	0.964473	0.981185		0.989846	0.937131	1		0.989287	0.98279	0.995862		0.99628	0.987495	1		0.986421	0.977841	0.995062
	Fractional labeling of Val ([12]glucose tracer experiment)	0.985869	0.98049	0.991453		0.982671	0.977221	0.988138		0.992287	0.986963	0.997959		0.977678	0.97036	0.985125		0.989795	0.98178	0.99788		0.990982	0.9855	0.99644		0.992476	0.987356	0.997966		0.97603	0.970559	0.981431		0.977369	0.974275	0.982481		0.98384	0.97901	0.988684		0.98679	0.981708	0.991959		0.979159	0.974156	0.984225
	Fractional labeling of Leu ([12]glucose tracer experiment)	0.981819	0.97512	0.988668		0.978631	0.971883	0.985416		0.990613	0.984067	0.997528		0.971995	0.964415	0.979704		0.959077	0.950392	0.967871		0.988028	0.981296	0.994839		0.989334	0.982742	0.996215		0.976789	0.970095	0.983478		0.973865	0.969415	0.980194		0.980326	0.973832	0.986785		0.986028	0.979506	0.992589		0.977928	0.971325	0.98456
	Fractional labeling of Ser ([12]glucose tracer experiment)	1	0.991903	1		0.990771	0.980611	1		1	0.99516	1		0.977803	0.961693	0.994181		0.959686	0.943273	0.976285		0.99344	0.982458	1		0.997294	0.987664	1		0.985181	0.975073	0.995228		1	0.959987	1		1	0.991204	1		0.999092	0.988978	1		0.992438	0.980998	1
	Fractional labeling of Thr ([12]glucose tracer experiment)	0.983438	0.976019	0.990631		0.979416	0.971823	0.986945		0.993108	0.985787	1		0.969656	0.955124	0.984065		0.884353	0.874059	0.8949		0.984225	0.976351	0.991756		0.991364	0.984424	0.998955		0.973509	0.9662	0.981155		0.975139	0.970218	0.983245		0.982325	0.975857	0.988312		0.984437	0.977704	0.991382		0.971928	0.964437	0.979671
	Fractional labeling of Phe ([12]glucose tracer experiment)	0.98279	0.977826	0.987724		0.977923	0.97299	0.982897		0.992964	0.987868	0.998289		0.970153	0.962791	0.977696		0.950867	0.943694	0.958186		0.986557	0.981459	0.991478		0.989695	0.984884	0.994613		0.979476	0.973468	0.984032		0.939967	0.927655	0.954925		0.980734	0.976107	0.985356		0.988288	0.98336	0.993283		0.973329	0.967554	0.979167
	Fractional labeling of Asp ([12]glucose tracer experiment)	0.984901	0.977424	0.992029		0.975649	0.968095	0.983146		0.989509	0.982187	0.99661		0.968686	0.954167	0.983082		0.919751	0.90896	0.930847		0.976458	0.9686	0.98396		0.988991	0.982108	0.996509		0.973514	0.966218	0.98112		0.973149	0.968181	0.981241		0.991988	0.985546	0.997913		0.985535	0.978804	0.992463		0.972225	0.964737	0.979967
	Fractional labeling of Glu ([12]glucose tracer experiment)	0.980513	0.975319	0.985336		0.977181	0.971657	0.982681		0.992163	0.986846	0.997541		0.976746	0.969921	0.984233		0.940763	0.932285	0.949317		0.978623	0.973049	0.984117		0.988984	0.984121	0.993727		0.969906	0.964572	0.975424		0.969004	0.965453	0.974361		0.986661	0.982212	0.991034		0.98563	0.98057	0.990654		0.9815	0.976309	0.986509
	Fractional labeling of Tyr ([12]glucose tracer experiment)	0.98588	0.97509	0.996627		0.976484	0.965852	0.987219		0.999075	0.988809	1		0.963067	0.938338	0.988086		0.944203	0.927586	0.96094		0.98258	0.971451	0.993286		0.987565	0.977302	0.998129		0.96981	0.959123	0.98021		0.937428	0.91522	0.963492		0.984475	0.975426	0.993602		0.988886	0.97893	0.998988		0.974518	0.963278	0.985948
	Fractional labeling of R5P ([12]glucose tracer experiment)	0.992132	0.983737	1		0.992231	0.982092	1		1	0.996166	1		1	0.972919	1		1	0.973334	1		0.995421	0.989265	1		0.995229	0.98717	1		0.991956	0.98544	1		1	0.994569	1		1	0.99119	1		0.99281	0.986951	0.998678		1	0.995863	1
	Fractional labeling of G6P ([12]glucose tracer experiment)	0.975086	0.968425	0.981526		0.851744	0.845336	0.85816						0.993005	0.988459	0.997623		0.938282	0.9311	0.950218		0.981096	0.974603	0.987656		0.955179	0.948714	0.96154		0.978307	0.971609	0.984503		0.992392	0.988281	0.997495		0.988181	0.981908	0.994546		0.974304	0.968599	0.980162		0.983852	0.978144	0.989714
	Fractional labeling of Ala ([16]glucose tracer experiment)	0.983782	0.980323	0.987249		0.979348	0.975917	0.982765		0.994647	0.991187	0.997923		0.978252	0.97278	0.983641		0.975174	0.971331	0.979004		0.987736	0.984198	0.991136		0.992195	0.988954	0.995584		0.981353	0.977921	0.984667		0.990427	0.986847	0.993543		0.983724	0.98058	0.986887		0.993549	0.990211	0.996953		0.982433	0.978866	0.986014
	Fractional labeling of Gly ([16]glucose tracer experiment)	1	0.51937	1		1	0.544453	1		1	0.682909	1		1	0.951673	1		1	0.932647	1		1	0.795204	1		1	0.608548	1		1	0.736624	1		0.98809	0.79114	1		1	0.801413	1		1	0.762583	1		1	0.776336	1
	Fractional labeling of Val ([16]glucose tracer experiment)	0.983924	0.980496	0.987328		0.979805	0.976401	0.983225		0.994214	0.990795	0.997383		0.972191	0.967801	0.976545		0.973917	0.970194	0.977641		0.986222	0.98277	0.989678		0.991529	0.988237	0.994929		0.97964	0.976245	0.983037		0.99041	0.987275	0.993988		0.983525	0.980282	0.986767		0.993173	0.98985	0.996582		0.976669	0.97302	0.980325
	Fractional labeling of Leu ([16]glucose tracer experiment)	0.982409	0.977389	0.98736		0.979072	0.974073	0.984078		0.993601	0.988695	0.998132		0.967094	0.961287	0.972891		0.966518	0.961336	0.9717		0.987481	0.982426	0.992552		0.991962	0.987113	0.996891		0.978581	0.97362	0.983554		0.991178	0.98638	0.99625		0.98087	0.975962	0.985645		0.991979	0.987164	0.996936		0.973146	0.967872	0.978422
	Fractional labeling of Ser ([16]glucose tracer experiment)	0.993518	0.988133	0.999647		0.980058	0.974722	0.986048		1	0.998249	1		0.981958	0.972633	0.990408		0.936966	0.930841	0.943128		1	0.994497	1		0.99984	0.9947	1		0.994142	0.988564	0.999439		0.988446	0.986302	0.994223		0.998901	0.994085	1		1	0.996336	1		0.996863	0.990212	1
	Fractional labeling of Thr ([16]glucose tracer experiment)	0.980073	0.976246	0.98378		0.969638	0.965883	0.973426		0.989877	0.98611	0.993679		0.977395	0.972552	0.982229		0.976675	0.972699	0.980634		0.982547	0.978733	0.986265		0.987823	0.984097	0.991545		0.97121	0.967288	0.974869		0.993713	0.990024	0.997468		0.972044	0.968455	0.975551		0.988308	0.984548	0.992073		0.972677	0.969072	0.976283
	Fractional labeling of Phe ([16]glucose tracer experiment)	0.983941	0.980359	0.987563		0.979498	0.975872	0.98315		0.992399	0.988745	0.995826		0.969521	0.965439	0.9736		0.970994	0.967231	0.974774		0.985053	0.981483	0.988755		0.991327	0.987744	0.994828		0.978549	0.97495	0.982111		0.993281	0.989584	0.996954		0.984322	0.980986	0.987695		0.991432	0.987881	0.995018		0.978306	0.974879	0.981671
	Fractional labeling of Asp ([16]glucose tracer experiment)	0.980799	0.976968	0.984468		0.976868	0.973106	0.980662		0.989843	0.986083	0.993658		0.977771	0.972927	0.982576		0.973218	0.969271	0.977157		0.98193	0.978127	0.985656		0.989984	0.98626	0.993675		0.976605	0.972666	0.980272		0.994469	0.99081	0.998211		0.982521	0.978956	0.985969		0.992681	0.988886	0.996442		0.974741	0.971139	0.978299
	Fractional labeling of Glu ([16]glucose tracer experiment)	0.980299	0.976602	0.984267		0.978738	0.974912	0.982569		0.992727	0.989339	0.996445		0.977224	0.972263	0.982383		0.97917	0.975159	0.983176		0.984648	0.980915	0.988363		0.990999	0.987597	0.994904		0.978472	0.974726	0.982176		0.996524	0.992795	1		0.984906	0.981498	0.988618		0.993774	0.990077	0.997403		0.977572	0.974076	0.981383
	Fractional labeling of Tyr ([16]glucose tracer experiment)	1	0.389613	1		1	0.429575	1		1	0.560854	1		0.958047	0.798035	1		0.732755	0.578987	0.902277		0.879942	0.309902	1		0.351313	0	1		0.291006	0	1		0.990837	0.960656	1		1	0.417873	1		1	0.651146	1		0.999987	0.884098	1
	Fractional labeling of R5P ([16]glucose tracer experiment)	0.991335	0.986692	0.995988		0.977237	0.972645	0.98184		0.986456	0.981203	0.991315		0.979767	0.973221	0.987376		0.97913	0.97364	0.984672		0.990148	0.985604	0.994918		0.993317	0.988901	0.997899		0.980803	0.975994	0.985158		0.989333	0.98496	0.993801		0.977316	0.973268	0.981303		0.982541	0.977707	0.987795		0.974774	0.970189	0.979369
	Fractional labeling of G6P ([16]glucose tracer experiment)	0.954247	0.950254	0.958366		0.923234	0.919169	0.927298						0.987897	0.983849	0.992272		0.95447	0.949806	0.959056		0.970857	0.966824	0.974986		0.981671	0.977709	0.985759		0.972145	0.967911	0.976096		0.982155	0.979339	0.98594		0.968742	0.965557	0.971907		0.960156	0.956727	0.96368		0.967779	0.964649	0.970926
	Fractional labeling of DHAP ([1]glucose+[456]glucose tracer experiment)																																	1	0.995904	1
CARBON BALANCE (mol/100 mol substrate)
	Substrate uptake	99.9999				100				99.9989				100				100				100				99.9997				100				100				100				100				100
	Biomass production	304.068				297.961				312.037				389.103				268.368				297.465				301.807				304.238				217.215				309.682				253.181				264.905
	Acetate production	72.4376				76.8043				67.4112				1.33744				41.5003				77.2581				75.9422				73.1107				41.5208				78.2606				92.5878				91.2885
	CO2 production	151.057				148.43				153.141				208.222				248.631				148.019				146.309				149.541				299.743				133.797				161.643				152.518
CARBON BALANCE (Cmol/Cmol)
	Biomass production	0.506781				0.496602				0.520067				0.648505				0.44728				0.495775				0.503013				0.507063				0.362025				0.516137				0.421968				0.441508
	Acetate production	0.241459				0.256014				0.224706				0.00445813				0.138334				0.257527				0.253141				0.243702				0.138403				0.260869				0.308626				0.304295
	CO2 production	0.251762				0.247384				0.255237				0.347037				0.414385				0.246698				0.243848				0.249234				0.499572				0.222995				0.269406				0.254197
CO-FACTOR BALANCES (mol/100 mol substrate)		NADH/FADH2	NADPH	ATP		NADH/FADH2	NADPH	ATP		NADH/FADH2	NADPH	ATP		NADH/FADH2	NADPH	ATP		NADH/FADH2	NADPH	ATP		NADH/FADH2	NADPH	ATP		NADH/FADH2	NADPH	ATP		NADH/FADH2	NADPH	ATP		NADH/FADH2	NADPH	ATP		NADH/FADH2	NADPH	ATP		NADH/FADH2	NADPH	ATP		NADH/FADH2	NADPH	ATP
	Sustrate uptake	0	0	-99.9999		0	0	-100		0	0	-99.9989		0	0	-100		0	0	-134.658		0	0	-100		0	0	-99.9997		0	0	-100		0	0	-100		0	0	-100		0	0	-100		0	0	-100
	Glycolysis	167.463	0	210.65		168.451	0	213.882		169.6	0	211.614		131.878	0	184.887		147.055	0	146.684		162.789	0	203.709		166.87	0	211.345		167.495	0	213.437		92.3084	0	96.6624		177.789	0	216.787		174.92	0	229.455		150.172	0	201.161
	PPP pathway	0	56.3069	0		0	56.1153	0		0	56.7318	0		0	181.204	0		0	161.965	0		0	59.5848	0		0	54.6521	0		0	49.7149	0		0	31.5788	0		0	0.245509	0		0	40.015	0		0	29.8971	0
	TCA cycle	133.202	17.1606	4.7552		129.815	14.632	2.35252		137.906	19.7	6.46149		177.973	13.7205	-2.08959		206.528	43.9441	32.8689		126.284	14.409	2.65265		127.924	14.5494	2.53945		134.619	15.4889	3.78771		390.173	50.9864	41.922		141.504	18.5163	5.87368		152.488	16.051	5.69312		165.71	20.079	9.28222
	Product formation	0	0	68.5721		0	0	72.9528		0	0	63.2531		0	0	-3.69726		0	0	37.968		0	0	73.6246		0	0	72.1163		0	0	69.5681		0	0	38.6555		0	0	74.2111		0	0	89.3369		0	0	88.0093
	Biomass formation	26.4015	-118.737	-320.04		24.8639	-116.743	-313.313		27.774	-125.409	-325.38		29.6249	-148.562	-418.418		35.4223	-119.685	-270.215		27.2175	-111.047	-312.564		25.457	-115.73	-311.72		24.6016	-119.858	-327.474		16.9036	-87.5585	-222.627		26.0976	-123.284	-323.605		19.9267	-102.314	-260.947		20.9112	-104.752	-260.494
	Transhydrogenase	-44.8442	44.8442	0		-45.921	45.921	0		-48.8539	48.8539	0		47.6662	-47.6662	0		88.7713	-88.7713	0		-37.2169	37.2169	0		-46.5769	46.5769	0		-55.0276	55.0276	0		-5.01144	5.01144	0		-104.207	104.207	0		-46.3287	46.3287	0		-54.7251	54.7251	0
	Oxidative phosphorylation	-282.479	0	556.964		-277.238	0	548.447		-286.419	0	562.807		-388.667	0	748.087		-477.765	0	919.838		-281.44	0	556.731		-273.692	0	541.48		-271.837	0	536.554		-580.819	0	1087.32		-245.104	0	480.944		-301.076	0	593.787		-283.494	0	554.861
	Other	0.22496	0.509511	-420.201		1e-10	0.154718	-423.63		0.0225347	1e-08	-419.385		1.41057	1.6595	-405.378		0.00150131	2.50811	-732.819		2.29796	1e-08	-422.609		9.9979e-11	9.99548e-11	-415.347		1e-08	0.14752	-392.196		86.44	0.0006077	-941.793		3.91112	0.344207	-353.976		0.0445328	0.00490783	-556.69		1.44157	8.02404e-05	-493.181
CO-FACTOR BALANCES (mmol/gDW/h)		NADH/FADH2	NADPH	ATP		NADH/FADH2	NADPH	ATP		NADH/FADH2	NADPH	ATP		NADH/FADH2	NADPH	ATP		NADH/FADH2	NADPH	ATP		NADH/FADH2	NADPH	ATP		NADH/FADH2	NADPH	ATP		NADH/FADH2	NADPH	ATP		NADH/FADH2	NADPH	ATP		NADH/FADH2	NADPH	ATP		NADH/FADH2	NADPH	ATP		NADH/FADH2	NADPH	ATP
	Sustrate uptake	0	0	-8.57631		0	0	-8.05391		0	0	-9.3422		0	0	-2.06351		0	0	-3.31657		0	0	-7.99287		0	0	-7.88378		0	0	-8.30003		0	0	-3.25786		0	0	-7.73244		0	0	-8.29573		0	0	-8.73807
	Glycolysis	14.3622	0	18.0661		13.5669	0	17.2258		15.8445	0	19.7696		2.72131	0	3.81515		3.6219	0	3.61276		13.0115	0	16.2822		13.1557	0	16.662		13.9021	0	17.7153		3.00727	0	3.14912		13.7474	0	16.7629		14.5109	0	19.035		13.1221	0	17.5776
	PPP pathway	0	4.82906	0		0	4.51948	0		0	5.30005	0		0	3.73917	0		0	3.98913	0		0	4.76253	0		0	4.30866	0		0	4.12635	0		0	1.02879	0		0	0.0189838	0		0	3.31954	0		0	2.61243	0
	TCA cycle	11.4238	1.47175	0.407821		10.4552	1.17845	0.18947		12.8836	1.84043	0.603652		3.67248	0.283124	-0.0431189		5.08669	1.08232	0.809547		10.0937	1.15169	0.212023		10.0853	1.14705	0.200205		11.1734	1.28558	0.314381		12.7113	1.66106	1.36576		10.9417	1.43176	0.454179		12.65	1.33155	0.472286		14.4799	1.75452	0.811087
	Product formation	0	0	5.88097		0	0	5.87555		0	0	5.90929		0	0	-0.0762933		0	0	0.935135		0	0	5.88472		0	0	5.6855		0	0	5.77417		0	0	1.25934		0	0	5.73833		0	0	7.41115		0	0	7.69031
	Biomass formation	2.26427	-10.1833	-27.4477		2.00252	-9.40239	-25.234		2.59473	-11.7161	-30.398		0.611312	-3.06559	-8.63408		0.872437	-2.94779	-6.65527		2.17546	-8.87583	-24.9828		2.00698	-9.12395	-24.5754		2.04194	-9.94828	-27.1805		0.550694	-2.85253	-7.25285		2.01798	-9.53287	-25.0226		1.65307	-8.48767	-21.6474		1.82724	-9.15331	-22.7621
	Transhydrogenase	-3.84598	3.84598	0		-3.69844	3.69844	0		-4.56408	4.56408	0		0.983596	-0.983596	0		2.1864	-2.1864	0		-2.9747	2.9747	0		-3.67203	3.67203	0		-4.56731	4.56731	0		-0.163266	0.163266	0		-8.05774	8.05774	0		-3.84331	3.84331	0		-4.78192	4.78192	0
	Oxidative phosphorylation	-24.2263	0	47.767		-22.3285	0	44.1714		-26.7581	0	52.5791		-8.02017	0	15.4368		-11.7671	0	22.6552		-22.4951	0	44.4987		-21.5773	0	42.6892		-22.5625	0	44.5341		-18.9222	0	35.4234		-18.9525	0	37.1887		-24.9765	0	49.259		-24.7719	0	48.4841
	Other	0.0192933	0.0436973	-36.0378		8.05391e-12	0.0124608	-34.1188		0.00210526	9.3423e-10	-39.1802		0.0291072	0.0342439	-8.36501		3.69766e-05	0.0617737	-18.049		0.183673	7.99287e-10	-33.7786		7.88214e-12	7.88024e-12	-32.7451		8.30003e-10	0.0122442	-32.5524		2.81609	1.9798e-05	-30.6823		0.302425	0.0266156	-27.371		0.00369432	0.000407141	-46.1815		0.125965	7.01146e-06	-43.0945
GLUCOSE UPTAKE AND BIOMASS DATA
	Substrate uptake rate (mmol/gDW/h)	8.57632				8.05391				9.3423				2.06351				2.46296				7.99287				7.8838				8.30003				3.25786				7.73244				8.29573				8.73807
	Biomass reaction (ATP/Cmol)	-0.902836				-0.898784				-0.88563				-0.921756				-0.846513				-0.906376				-0.883546				-0.938673				-0.869481				-0.890978				-0.879098				-0.833851
	Biomass reaction (NADPH/Cmol)	-0.108194				-0.104885				-0.105018				-0.0968061				-0.100459				-0.0958211				-0.102235				-0.132889				-0.114258				-0.109696				-0.118818				-0.117937
	Biomass reaction (NADH/Cmol)	0.0400389				0.0370948				0.0403732				0.0308307				0.0321654				0.0397697				0.0381756				0.0379778				0.0320391				0.0374073				0.0338433				0.034392
	Mw Biomass (gdw/Cmol)	26.7845				26.6906				26.458				26.7635				26.6224				27.241				26.8659				27.0018				26.4776				26.6116				26.4933				26.7395
[truncated: 27 more columns]
