# Supplementary material for: In silico co-factor balance estimation using constraint-based modelling informs metabolic engineering in Escherichia coli
Source: PLoS Comput Biol. 2020 Aug 10;16(8):e1008125. doi: 10.1371/journal.pcbi.1008125 (PMC7440669; doi:10.1371/journal.pcbi.1008125)
Supplement: S2 Data — (XLSX) [file pcbi.1008125.s030.xlsx]

## Sheet: BUOH-0
Conditions: aerobic, initially unconsrtained model
yellow	reactions targetted for whack-a-mole manual curation
orange	other reaction cycles detected & not capped in that round of constraints
	no constraints		Constrained: ATPM		Constrained: ATPM, PPC		Constrained: ATPM, PPC, FBP		Constrained: ATPM, PPC, FBP, PPS		Constrained: ATPM, PPC, FBP, PPS, ATPS4r
	whack-a-mole	loopless solution	whack-a-mole	loopless solution	whack-a-mole	loopless solution	whack-a-mole	loopless solution	whack-a-mole	loopless solution	whack-a-mole	loopless solution
ACONT											0.172	0.172
ADK1							9.932	9.932
ATPM	20	20	7.6	7.6	7.6	7.6	7.6	7.6	7.6	7.6	7.6	7.6
Biomass											0.16	0.16
ATPS4r									-9.932	-9.932
CO2t	-20	-20	-20	-20	-20	-20	-20	-20	-20	-20	-18.099	-18.099
CS											0.172	0.172
CYTBD											0.725	0.725
ENO	20	20	20	20	20	20	20	20	20	20	19.316	19.316
FBA	10	10	10	10	10	10	10	10	10	10	9.821	9.821
G6PDH2r											0.062	0.062
FBP					9.932	9.932
GAPD	20	20	20	20	20	20	20	20	20	20	19.555	19.555
GLCpts	10	10	10	10	10	10	10	10	10	10	10	10
GND											0.062	0.062
H2Ot	-10	-10	-10	-10	-10	-10	-10	-10	-10	-10	-9.616	-9.616
ICDHyr											0.172	0.172
MDH			-10	-10	-2.468	-2.468	-2.468	-2.468	-2.468	-2.468	-2.011	-2.011
ME2											2.011	2.011
NADH11											0.725	0.725
ME1			10	10	2.468	2.468	2.468	2.468	2.468	2.468
NADTRHD									19.863	19.863
PDH	20	20	20	20	20	20	20	20	20	20	18.323	18.323
PFK	10	10	10	10	19.932	19.932	10	10	10	10	9.821	9.821
PGI	10	10	10	10	10	10	10	10	10	10	9.906	9.906
PGK	-20	-20	-20	-20	-20	-20	-20	-20	-20	-20	-19.555	-19.555
PGL											0.062	0.062
PGM	-20	-20	-20	-20	-20	-20	-20	-20	-20	-20	-19.316	-19.316
PIt											-0.588	-0.588
PPC			12.4	12.4	2.468	2.468	2.468	2.468	2.468	2.468	2.468	2.468
PPS							9.932	9.932
PPCK			2.4	2.4
PYK	10	10			7.532	7.532	17.463	17.463	7.532	7.532	6.764	6.764
RPE											-0.074	-0.074
RPI											-0.135	-0.135
TALA											-0.008	-0.008
THD2									19.863	19.863	0.605	0.605
TKT1											-0.008	-0.008
TKT2											-0.066	-0.066
TPI	10	10	10	10	10	10	10	10	10	10	9.821	9.821
BUT1	10	10	10	10	10	10	10	10	10	10	8.776	8.776
BUT2	10	10	10	10	10	10	10	10	10	10	8.776	8.776
BUT3	10	10	10	10	10	10	10	10	10	10	8.776	8.776
BUT4	10	10	10	10	10	10	10	10	10	10	8.776	8.776
BUT5	10	10	10	10	10	10	10	10	10	10	8.776	8.776
BUT6	10	10	10	10	10	10	10	10	10	10	8.776	8.776
BTOH_tr	10	10	10	10	10	10	10	10	10	10	8.776	8.776
BTOH_sink	10	10	10	10	10	10	10	10	10	10	8.776	8.776

## Sheet: BuOH-1
Conditions: aerobic, initially unconsrtained model
yellow	reactions targetted for whack-a-mole manual curation
orange	other reaction cycles detected & not capped in that round of constraints
	No constraints		Constraints: ATPM		Constraints: ATPM, PPC		Constraints: ATPM, PPC, FBP		Constraints: ATPM, PPC, FBP, PPS
	whack-a-mole	loopless	whack-a-mole	loopless	whack-a-mole	loopless	whack-a-mole	loopless	whack-a-mole	loopless
ACONT											0.179
ADK1							2.4	2.4
ATPM	10	10	7.6	7.6	7.6	7.6	7.6	7.6	7.6	7.6	7.6
Biomass											0.045
ATPS4r									-2.4	-2.4
CO2t	-20	-20	-20	-20	-20	-20	-20	-20	-20	-20	-19.408
CS											0.179
CYTBD											0.648
ENO	20	20	20	20	20	20	20	20	20	20	19.812
FBA	10	10	10	10	10	10	10	10	10	10	9.955
FORt											-0.301
FUM											0.13
FBP					2.4	2.4
GAPD	20	20	20	20	20	20	20	20	20	20	19.88
GLCpts	10	10	10	10	10	10	10	10	10	10	10
H2Ot	-10	-10	-10	-10	-10	-10	-10	-10	-10	-10	-9.9
ICDHyr											0.049
ICL											0.13
MALS											0.13
NADTRHD									4.8	4.8
MDH			-2.4	-2.4							0.259
NADH11											0.518
O2t											0.324
ME1			2.4	2.4
PDH	20	20	20	20	20	20	20	20	20	20	19.359
PFK	10	10	10	10	12.4	12.4	10	10	10	10	9.955
PFL											0.301
PGI	10	10	10	10	10	10	10	10	10	10	9.991
PGK	-20	-20	-20	-20	-20	-20	-20	-20	-20	-20	-19.88
PGM	-20	-20	-20	-20	-20	-20	-20	-20	-20	-20	-19.812
PIt											-0.167
PPC			2.4	2.4
PPS							2.4	2.4
PYK	10	10	7.6	7.6	10	10	12.4	12.4	10	10	9.788
RPE											-0.033
RPI											-0.033
SUCD1i											0.13
SUCD4											0.13
TALA											-0.008
THD2									4.8	4.8	0.776
TKT1											-0.008
TKT2											-0.024
TPI	10	10	10	10	10	10	10	10	10	10	9.955
HCO3E	10	10	10	10	10	10	10	10	10	10	9.591
ACCOAC	10	10	10	10	10	10	10	10	10	10	9.591
NPHT7	10	10	10	10	10	10	10	10	10	10	9.591
BUT2	10	10	10	10	10	10	10	10	10	10	9.591
BUT3	10	10	10	10	10	10	10	10	10	10	9.591
BUT4	10	10	10	10	10	10	10	10	10	10	9.591
BUT5	10	10	10	10	10	10	10	10	10	10	9.591
BUT6	10	10	10	10	10	10	10	10	10	10	9.591
BTOH_tr	10	10	10	10	10	10	10	10	10	10	9.591
BTOH_sink	10	10	10	10	10	10	10	10	10	10	9.591

## Sheet: tpcBuOH
Conditions: aerobic, initially unconsrtained model
yellow	reactions targetted for whack-a-mole manual curation
orange	other reaction cycles detected & not capped in that round of constraints
	No constraints		Constraints: ATPM		Constraints: ATPM, THD2		Constraints: ATPM, THD2, ME2		Constraints: ATPM, THD2, ME2, PFL		Constraints: ATPM (LB), THD2, ME2, PFL, ATPM (UB)		Constraints: ATPM (LB), THD2, ME2, PFL, ATPM (UB), PPC		Constraints: ATPM (LB), THD2, ME2, PFL, ATPM (UB), PPC, FBP		Constraints: ATPM (LB), THD2, ME2, PFL, ATPM (UB), PPC, FBP, PPS		Constraints: ATPM (LB), THD2, ME2, PFL, ATPM (UB), PPC, FBP, PPS, ME1, SUCCt2b
	whack-a-mole	loopless	whack-a-mole	loopless	whack-a-mole	loopless	whack-a-mole	loopless	whack-a-mole	loopless	whack-a-mole	loopless	whack-a-mole	loopless	whack-a-mole	loopless	whack-a-mole	loopless	whack-a-mole	loopless
ACONT																			0.099	0.099
ADK1	9.578	9.578	10	10	9.796	9.796	9.231	9.231	9.231	9.231	9.231	9.231	9.231	9.231	13.008	13.008	9.231	9.231	8.464	8.464
ATPM	7.6	7.6					2.308	2.308	13.846	13.846	7.6	7.6	7.6	7.6	7.6	7.6	7.6	7.6	7.6	7.6
ATPS4r	7.6	7.6			7.347	7.347	2.308	2.308	13.846	13.846	13.846	13.846	13.846	13.846	13.846	13.846	10.068	10.068	14.377	14.377
Biomass																			0.092	0.092
CO2t	-21.689	-21.689	-20	-20	-20.816	-20.816	-13.846	-13.846	-23.077	-23.077	-23.077	-23.077	-23.077	-23.077	-23.077	-23.077	-23.077	-23.077	-22.229	-22.229
CS																			0.099	0.099
CYTBD	5.067	5.067			2.449	2.449			9.231	9.231	9.231	9.231	9.231	9.231	9.231	9.231	9.231	9.231	10.388	10.388
ENO	19.156	19.156	20	20	19.592	19.592	18.462	18.462	18.462	18.462	18.462	18.462	18.462	18.462	18.462	18.462	18.462	18.462	17.944	17.944
FBA	9.156	9.156	10	10	9.592	9.592	8.462	8.462	8.462	8.462	8.462	8.462	8.462	8.462	8.462	8.462	8.462	8.462	8.235	8.235
FBP													3.778	3.778
FORt							-9.231	-9.231
G6PDH2r	2.533	2.533			1.224	1.224	4.615	4.615	4.615	4.615	4.615	4.615	4.615	4.615	4.615	4.615	4.615	4.615	5.021	5.021
GAPD	19.156	19.156	20	20	19.592	19.592	18.462	18.462	18.462	18.462	18.462	18.462	18.462	18.462	18.462	18.462	18.462	18.462	18.082	18.082
GLCpts	10	10	10	10	10	10	10	10	10	10	10	10	10	10	10	10	10	10	10	10
GND	2.533	2.533			1.224	1.224	4.615	4.615	4.615	4.615	4.615	4.615	4.615	4.615	4.615	4.615	4.615	4.615	5.021	5.021
H2Ot	-31.267	-31.267	-30	-30	-30.612	-30.612	-23.077	-23.077	-32.308	-32.308	-32.308	-32.308	-32.308	-32.308	-32.308	-32.308	-32.308	-32.308	-30.862	-30.862
ICDHyr
MDH					-7.347	-7.347					-6.246	-6.246	-2.468	-2.468	-2.468	-2.468	-2.468	-2.468
ME1											6.246	6.246	2.468	2.468	2.468	2.468	2.468	2.468
ME2					7.347	7.347													0.099	0.099
NADH11	5.067	5.067			2.449	2.449			9.231	9.231	9.231	9.231	9.231	9.231	9.231	9.231	9.231	9.231	10.388	10.388
O2t	2.533	2.533			1.224	1.224			4.615	4.615	4.615	4.615	4.615	4.615	4.615	4.615	4.615	4.615	5.194	5.194
PDH	19.156	19.156	20	20	19.592	19.592	9.231	9.231	18.462	18.462	18.462	18.462	18.462	18.462	18.462	18.462	18.462	18.462	17.372	17.372
PFK	9.156	9.156	10	10	9.592	9.592	8.462	8.462	8.462	8.462	8.462	8.462	12.239	12.239	8.462	8.462	8.462	8.462	8.235	8.235
PFL							9.231	9.231
PGI	7.467	7.467	10	10	8.776	8.776	5.385	5.385	5.385	5.385	5.385	5.385	5.385	5.385	5.385	5.385	5.385	5.385	4.96	4.96
PGK	-19.156	-19.156	-20	-20	-19.592	-19.592	-18.462	-18.462	-18.462	-18.462	-18.462	-18.462	-18.462	-18.462	-18.462	-18.462	-18.462	-18.462	-18.082	-18.082
PGL	2.533	2.533			1.224	1.224	4.615	4.615	4.615	4.615	4.615	4.615	4.615	4.615	4.615	4.615	4.615	4.615	5.021	5.021
PGM	-19.156	-19.156	-20	-20	-19.592	-19.592	-18.462	-18.462	-18.462	-18.462	-18.462	-18.462	-18.462	-18.462	-18.462	-18.462	-18.462	-18.462	-17.944	-17.944
PIt																			-0.338	-0.338
PPC					7.347	7.347					6.246	6.246	2.468	2.468	2.468	2.468	2.468	2.468	2.468	2.468
PPCK																			2.205	2.205
PPS															3.778	3.778
PYK	9.156	9.156	10	10	2.245	2.245	8.462	8.462	8.462	8.462	2.215	2.215	5.993	5.993	9.771	9.771	5.993	5.993	7.633	7.633
RPE	1.689	1.689			0.816	0.816	3.077	3.077	3.077	3.077	3.077	3.077	3.077	3.077	3.077	3.077	3.077	3.077	3.281	3.281
RPI	-0.844	-0.844			-0.408	-0.408	-1.538	-1.538	-1.538	-1.538	-1.538	-1.538	-1.538	-1.538	-1.538	-1.538	-1.538	-1.538	-1.74	-1.74
22_2																	15.111	15.111
SUCCt2b																	15.111	15.111
TALA	0.844	0.844			0.408	0.408	1.538	1.538	1.538	1.538	1.538	1.538	1.538	1.538	1.538	1.538	1.538	1.538	1.657	1.657
THD2	4.511	4.511	10	10
TKT1	0.844	0.844			0.408	0.408	1.538	1.538	1.538	1.538	1.538	1.538	1.538	1.538	1.538	1.538	1.538	1.538	1.657	1.657
TKT2	0.844	0.844			0.408	0.408	1.538	1.538	1.538	1.538	1.538	1.538	1.538	1.538	1.538	1.538	1.538	1.538	1.624	1.624
TPI	9.156	9.156	10	10	9.592	9.592	8.462	8.462	8.462	8.462	8.462	8.462	8.462	8.462	8.462	8.462	8.462	8.462	8.235	8.235
BUT1	9.578	9.578	10	10	9.796	9.796	9.231	9.231	9.231	9.231	9.231	9.231	9.231	9.231	9.231	9.231	9.231	9.231	8.464	8.464
BUT2	9.578	9.578	10	10	9.796	9.796	9.231	9.231	9.231	9.231	9.231	9.231	9.231	9.231	9.231	9.231	9.231	9.231	8.464	8.464
BUT3	9.578	9.578	10	10	9.796	9.796	9.231	9.231	9.231	9.231	9.231	9.231	9.231	9.231	9.231	9.231	9.231	9.231	8.464	8.464
BUT4	9.578	9.578	10	10	9.796	9.796	9.231	9.231	9.231	9.231	9.231	9.231	9.231	9.231	9.231	9.231	9.231	9.231	8.464	8.464
BTBTAC	9.578	9.578	10	10	9.796	9.796	9.231	9.231	9.231	9.231	9.231	9.231	9.231	9.231	9.231	9.231	9.231	9.231	8.464	8.464
CAR	9.578	9.578	10	10	9.796	9.796	9.231	9.231	9.231	9.231	9.231	9.231	9.231	9.231	9.231	9.231	9.231	9.231	8.464	8.464
BUT6	9.578	9.578	10	10	9.796	9.796	9.231	9.231	9.231	9.231	9.231	9.231	9.231	9.231	9.231	9.231	9.231	9.231	8.464	8.464
BTOH_tr	9.578	9.578	10	10	9.796	9.796	9.231	9.231	9.231	9.231	9.231	9.231	9.231	9.231	9.231	9.231	9.231	9.231	8.464	8.464
BTOH_sink	9.578	9.578	10	10	9.796	9.796	9.231	9.231	9.231	9.231	9.231	9.231	9.231	9.231	9.231	9.231	9.231	9.231	8.464	8.464

## Sheet: BuOH-2
Conditions: aerobic, initially unconsrtained model
yellow	reactions targetted for whack-a-mole manual curation
orange	other reaction cycles detected & not capped in that round of constraints
	No constraints		Constraints: ATPM		Constraints: ATPM, THD2		Constraints: ATPM, THD2, ME2		Constraints: ATPM, THD2, ME2, PFL
	whack-a-mole	loopless	whack-a-mole	loopless	whack-a-mole	loopless	whack-a-mole	loopless	whack-a-mole	loopless
ACONT	0.473	0.473
ADK1	9.049	9.049	9.474	9.474	9.412	9.412	9.231	9.231	9.231	9.231
AKGDH	0.473	0.473
ATPM	7.6	7.6							4.615	4.615
ATPS4r	15.702	15.702	9.474	9.474	11.765	11.765	9.231	9.231	13.846	13.846
CO2t	-23.805	-23.805	-22.105	-22.105	-22.353	-22.353	-19.385	-19.385	-23.077	-23.077
CS	0.473	0.473
CYTBD	11.415	11.415	6.316	6.316	7.059	7.059	5.538	5.538	9.231	9.231
ENO	18.571	18.571	18.947	18.947	18.824	18.824	18.462	18.462	18.462	18.462
FBA	8.571	8.571	8.947	8.947	8.824	8.824	8.462	8.462	8.462	8.462
FORt							-3.692	-3.692
FUM	0.473	0.473
G6PDH2r	4.288	4.288	3.158	3.158	3.529	3.529	4.615	4.615	4.615	4.615
GAPD	18.571	18.571	18.947	18.947	18.824	18.824	18.462	18.462	18.462	18.462
GLCpts	10	10	10	10	10	10	10	10	10	10
GND	4.288	4.288	3.158	3.158	3.529	3.529	4.615	4.615	4.615	4.615
H2Ot	-32.854	-32.854	-31.579	-31.579	-31.765	-31.765	-28.615	-28.615	-32.308	-32.308
ICDHyr	0.473	0.473
MDH	0.473	0.473			-2.353	-2.353
ME2					2.353	2.353
NADH11	10.941	10.941	6.316	6.316	7.059	7.059	5.538	5.538	9.231	9.231
O2t	5.707	5.707	3.158	3.158	3.529	3.529	2.769	2.769	4.615	4.615
PDH	18.571	18.571	18.947	18.947	18.824	18.824	14.769	14.769	18.462	18.462
PFK	8.571	8.571	8.947	8.947	8.824	8.824	8.462	8.462	8.462	8.462
PFL							3.692	3.692
PGI	5.712	5.712	6.842	6.842	6.471	6.471	5.385	5.385	5.385	5.385
PGK	-18.571	-18.571	-18.947	-18.947	-18.824	-18.824	-18.462	-18.462	-18.462	-18.462
PGL	4.288	4.288	3.158	3.158	3.529	3.529	4.615	4.615	4.615	4.615
PGM	-18.571	-18.571	-18.947	-18.947	-18.824	-18.824	-18.462	-18.462	-18.462	-18.462
PPC					2.353	2.353
PYK	8.571	8.571	8.947	8.947	6.471	6.471	8.462	8.462	8.462	8.462
RPE	2.859	2.859	2.105	2.105	2.353	2.353	3.077	3.077	3.077	3.077
RPI	-1.429	-1.429	-1.053	-1.053	-1.176	-1.176	-1.538	-1.538	-1.538	-1.538
SUCD1i	0.473	0.473
SUCD4	0.473	0.473
SUCOAS	-0.473	-0.473
TALA	1.429	1.429	1.053	1.053	1.176	1.176	1.538	1.538	1.538	1.538
THD2			3.158	3.158
TKT1	1.429	1.429	1.053	1.053	1.176	1.176	1.538	1.538	1.538	1.538
TKT2	1.429	1.429	1.053	1.053	1.176	1.176	1.538	1.538	1.538	1.538
TPI	8.571	8.571	8.947	8.947	8.824	8.824	8.462	8.462	8.462	8.462
HCO3E	9.049	9.049	9.474	9.474	9.412	9.412	9.231	9.231	9.231	9.231
ACCOAC	9.049	9.049	9.474	9.474	9.412	9.412	9.231	9.231	9.231	9.231
NPHT7	9.049	9.049	9.474	9.474	9.412	9.412	9.231	9.231	9.231	9.231
BUT2	9.049	9.049	9.474	9.474	9.412	9.412	9.231	9.231	9.231	9.231
BUT3	9.049	9.049	9.474	9.474	9.412	9.412	9.231	9.231	9.231	9.231
BUT4	9.049	9.049	9.474	9.474	9.412	9.412	9.231	9.231	9.231	9.231
BTBTAC	9.049	9.049	9.474	9.474	9.412	9.412	9.231	9.231	9.231	9.231
CAR	9.049	9.049	9.474	9.474	9.412	9.412	9.231	9.231	9.231	9.231
BUT6	9.049	9.049	9.474	9.474	9.412	9.412	9.231	9.231	9.231	9.231
BTOH_tr	9.049	9.049	9.474	9.474	9.412	9.412	9.231	9.231	9.231	9.231
BTOH_sink	9.049	9.049	9.474	9.474	9.412	9.412	9.231	9.231	9.231	9.231

## Sheet: fasBuOH
Conditions: aerobic, initially unconsrtained model
yellow	reactions targetted for whack-a-mole manual curation
orange	other reaction cycles detected & not capped in that round of constraints
	No constraints		Constraints: ATPM (LB)		Constraints: ATPM (LB), THD2		Constraints: ATPM (LB), THD2, ME2		Constraints: ATPM (LB), THD2, ME2, PFL		Constraints: ATPM (LB), THD2, ME2, PFL, ATPM (UB)		Constraints: ATPM (LB), THD2, ME2, PFL, ATPM (UB), PPC		Constraints: ATPM (LB), THD2, ME2, PFL, ATPM (UB), PPC, FBP		Constraints: ATPM (LB), THD2, ME2, PFL, ATPM (UB), PPC, FBP, PPS, SUCCt2b
	whack-a-mole	loopless	whack-a-mole	loopless	whack-a-mole	loopless	whack-a-mole	loopless	whack-a-mole	loopless	whack-a-mole	loopless	whack-a-mole	loopless	whack-a-mole	loopless	whack-a-mole	loopless
ACONT																	0.126	0.126
ADK1	8.956	8.956	9.351	9.351	9.143	9.143	8.571	8.571	8.571	8.571	8.571	8.571	8.571	8.571	13.503	13.503	7.665	7.665
ATPM	7.6	7.6							15	15	7.6	7.6	7.6	7.6	7.6	7.6	7.6	7.6
ATPS4r	16.556	16.556	9.351	9.351	17.143	17.143	8.571	8.571	23.571	23.571	23.571	23.571	23.571	23.571	23.571	23.571	23.219	23.219
Biomass																	0.117	0.117
CO2t	-24.177	-24.177	-22.597	-22.597	-23.429	-23.429	-13.714	-13.714	-25.714	-25.714	-25.714	-25.714	-25.714	-25.714	-25.714	-25.714	-24.356	-24.356
CS																	0.126	0.126
CYTBD	12.53	12.53	7.792	7.792	10.286	10.286	5.143	5.143	17.143	17.143	17.143	17.143	17.143	17.143	17.143	17.143	17.78	17.78
ENO	17.912	17.912	18.701	18.701	18.286	18.286	17.143	17.143	17.143	17.143	17.143	17.143	17.143	17.143	17.143	17.143	16.624	16.624
FBA	7.912	7.912	8.701	8.701	8.286	8.286	7.143	7.143	7.143	7.143	7.143	7.143	7.143	7.143	7.143	7.143	6.994	6.994
FBP													4.932	4.932
FORt							-12	-12
G6PDH2r	6.265	6.265	3.896	3.896	5.143	5.143	8.571	8.571	8.571	8.571	8.571	8.571	8.571	8.571	8.571	8.571	8.669	8.669
GAPD	17.912	17.912	18.701	18.701	18.286	18.286	17.143	17.143	17.143	17.143	17.143	17.143	17.143	17.143	17.143	17.143	16.799	16.799
GLCpts	10	10	10	10	10	10	10	10	10	10	10	10	10	10	10	10	10	10
GND	6.265	6.265	3.896	3.896	5.143	5.143	8.571	8.571	8.571	8.571	8.571	8.571	8.571	8.571	8.571	8.571	8.669	8.669
H2Ot	-33.132	-33.132	-31.948	-31.948	-32.571	-32.571	-22.286	-22.286	-34.286	-34.286	-34.286	-34.286	-34.286	-34.286	-34.286	-34.286	-32.235	-32.235
ICDHyr																	0.126	0.126
MDH					-8	-8
ME2					8	8
NADH11	12.53	12.53	7.792	7.792	10.286	10.286	5.143	5.143	17.143	17.143	17.143	17.143	17.143	17.143	17.143	17.143	17.78	17.78
O2t	6.265	6.265	3.896	3.896	5.143	5.143	2.571	2.571	8.571	8.571	8.571	8.571	8.571	8.571	8.571	8.571	8.89	8.89
PDH	17.912	17.912	18.701	18.701	18.286	18.286	5.143	5.143	17.143	17.143	17.143	17.143	17.143	17.143	17.143	17.143	15.896	15.896
PFK	7.912	7.912	8.701	8.701	8.286	8.286	7.143	7.143	7.143	7.143	7.143	7.143	12.074	12.074	7.143	7.143	6.994	6.994
PFL							12	12
PGI	3.735	3.735	6.104	6.104	4.857	4.857	1.429	1.429	1.429	1.429	1.429	1.429	1.429	1.429	1.429	1.429	1.307	1.307
PGK	-17.912	-17.912	-18.701	-18.701	-18.286	-18.286	-17.143	-17.143	-17.143	-17.143	-17.143	-17.143	-17.143	-17.143	-17.143	-17.143	-16.799	-16.799
PGL	6.265	6.265	3.896	3.896	5.143	5.143	8.571	8.571	8.571	8.571	8.571	8.571	8.571	8.571	8.571	8.571	8.669	8.669
PGM	-17.912	-17.912	-18.701	-18.701	-18.286	-18.286	-17.143	-17.143	-17.143	-17.143	-17.143	-17.143	-17.143	-17.143	-17.143	-17.143	-16.624	-16.624
PIt																	-0.431	-0.431
PPC					8	8					7.4	7.4	2.468	2.468	2.468	2.468	2.468	2.468
PPCK											7.4	7.4	2.468	2.468	2.468	2.468	2.133	2.133
PPS															4.932	4.932
PYK	7.912	7.912	8.701	8.701	0.286	0.286	7.143	7.143	7.143	7.143	7.143	7.143	7.143	7.143	12.074	12.074	6.227	6.227
RPE	4.177	4.177	2.597	2.597	3.429	3.429	5.714	5.714	5.714	5.714	5.714	5.714	5.714	5.714	5.714	5.714	5.695	5.695
RPI	-2.088	-2.088	-1.299	-1.299	-1.714	-1.714	-2.857	-2.857	-2.857	-2.857	-2.857	-2.857	-2.857	-2.857	-2.857	-2.857	-2.974	-2.974
TALA	2.088	2.088	1.299	1.299	1.714	1.714	2.857	2.857	2.857	2.857	2.857	2.857	2.857	2.857	2.857	2.857	2.869	2.869
THD2	5.382	5.382	10.909	10.909
TKT1	2.088	2.088	1.299	1.299	1.714	1.714	2.857	2.857	2.857	2.857	2.857	2.857	2.857	2.857	2.857	2.857	2.869	2.869
TKT2	2.088	2.088	1.299	1.299	1.714	1.714	2.857	2.857	2.857	2.857	2.857	2.857	2.857	2.857	2.857	2.857	2.827	2.827
TPI	7.912	7.912	8.701	8.701	8.286	8.286	7.143	7.143	7.143	7.143	7.143	7.143	7.143	7.143	7.143	7.143	6.994	6.994
HCO3E	8.956	8.956	9.351	9.351	9.143	9.143	8.571	8.571	8.571	8.571	8.571	8.571	8.571	8.571	8.571	8.571	7.665	7.665
ACCOAC	8.956	8.956	9.351	9.351	9.143	9.143	8.571	8.571	8.571	8.571	8.571	8.571	8.571	8.571	8.571	8.571	7.665	7.665
MCOATA	8.956	8.956	9.351	9.351	9.143	9.143	8.571	8.571	8.571	8.571	8.571	8.571	8.571	8.571	8.571	8.571	7.665	7.665
KAS15	8.956	8.956	9.351	9.351	9.143	9.143	8.571	8.571	8.571	8.571	8.571	8.571	8.571	8.571	8.571	8.571	7.665	7.665
3OAR40	8.956	8.956	9.351	9.351	9.143	9.143	8.571	8.571	8.571	8.571	8.571	8.571	8.571	8.571	8.571	8.571	7.665	7.665
3HAD40	8.956	8.956	9.351	9.351	9.143	9.143	8.571	8.571	8.571	8.571	8.571	8.571	8.571	8.571	8.571	8.571	7.665	7.665
EAR40x	8.956	8.956	9.351	9.351	9.143	9.143	8.571	8.571	8.571	8.571	8.571	8.571	8.571	8.571	8.571	8.571	7.665	7.665
5_BUT1	8.956	8.956	9.351	9.351	9.143	9.143	8.571	8.571	8.571	8.571	8.571	8.571	8.571	8.571	8.571	8.571	7.665	7.665
CAR	8.956	8.956	9.351	9.351	9.143	9.143	8.571	8.571	8.571	8.571	8.571	8.571	8.571	8.571	8.571	8.571	7.665	7.665
BUT6	8.956	8.956	9.351	9.351	9.143	9.143	8.571	8.571	8.571	8.571	8.571	8.571	8.571	8.571	8.571	8.571	7.665	7.665
BTOH_tr	8.956	8.956	9.351	9.351	9.143	9.143	8.571	8.571	8.571	8.571	8.571	8.571	8.571	8.571	8.571	8.571	7.665	7.665
BTOH_sink	8.956	8.956	9.351	9.351	9.143	9.143	8.571	8.571	8.571	8.571	8.571	8.57	8.571	8.571	8.571	8.571	7.665	7.665
