# Supplementary material for: In silico co-factor balance estimation using constraint-based modelling informs metabolic engineering in Escherichia coli
Source: PLoS Comput Biol. 2020 Aug 10;16(8):e1008125. doi: 10.1371/journal.pcbi.1008125 (PMC7440669; doi:10.1371/journal.pcbi.1008125)
Supplement: S1 Code — (PY) [file pcbi.1008125.s031.py]

#!/Users/admin/anaconda/bin/python 

#### THIS FILE CONTAINS ALL THE NECESSARY INFORMATION TO IMPLEMENT AND RUN COBRA SIMULATIONS OF EIGHT DIFFERENT CATALYSTS:
	# MODEL 1: BUTANOL PRODUCER (AtoB + AdhE2)
	# MODEL 2: BUTANOL PRODUCER (NphT7 + AdhE2)
	# MODEL 3: BUTANOL PRODUCER (AtoB + TPC7)
	# MODEL 4: BUTANOL PRODUCER (NphT7 + TPC7)
	# MODEL 5: BUTANOL PRODUCER (fas + CAR)
	# MODEL 6: CROTONIC ACID PRODUCER (AtoB)
	# MODEL 7: BUTYRATE PRODUCER (AtoB)
	# MODEL 8: BUTYRALDEHYDE PRODUCER (AtoB)


######### IMPORTS ##########

import cobra
from cobra import Reaction, Metabolite, flux_analysis
from copy import deepcopy
import sys 
###################################################################################################

print 
print("######### WT #########")
print 

## STEP 01: Read in the RAW model (unmodified iNS142)

raw_model= cobra.io.read_sbml_model("") # Add path to E.coli Core model

raw_model_solution_FBA = raw_model.optimize()
raw_model_solution_pFBA = cobra.flux_analysis.pfba(raw_model)
raw_model_solution_FVA = cobra.flux_analysis.flux_variability_analysis(raw_model, fraction_of_optimum=1)

print 
print("######### BuOH-0 #########")
print 
print("Synthetic reactions in BuOH-0:")
model_1 = deepcopy(raw_model)

#ADDING/ACCESSING NEW METABOLITES
coa = model_1.metabolites.get_by_id("coa_c")
accoa = model_1.metabolites.get_by_id("accoa_c")
nad = model_1.metabolites.get_by_id("nad_c")
nadh = model_1.metabolites.get_by_id("nadh_c")
h = model_1.metabolites.get_by_id("h_c")
h2o = model_1.metabolites.get_by_id("h2o_c")
butcoa = Metabolite("butcoa_c", formula='C25H42N7O17P3S', name= "Butyryl-CoA", compartment = "Cytosol")
hbcoa = Metabolite("3hbcoa_c", formula='C25H42N7O18P3S', name="beta-Hydroxybutyryl-CoA", compartment="Cytosol")
b2coa = Metabolite("b2coa_c", formula='C25H40N7O17P3S', name="crotonyl-CoA", compartment="Cytosol")
acetoacetylcoa = Metabolite("aacoa_c", formula='C25H40N7O18P3S', name="Acetoacetyl-CoA", compartment= "Cytosol")
btal = Metabolite('btal_c', formula='C4H8O', name='butyraldehyde', compartment= 'Cytosol')
nbutanol= Metabolite('nbutanol_c', formula='C4H10O', name='n-butanol', compartment= 'Cytosol')
e_nbutanol= Metabolite('n-butanol_e', formula='C4H10O', name='n-butanol', compartment= 'Extra_organism')


reaction1 = Reaction("BUT1")
reaction1.name = "acetoacetyl-CoA_production"
reaction1.subsystem = "Butanol_Biosynthesis"
reaction1.lower_bound = 0 #makes the reaction irreversible 
reaction1.upper_bound = 1000
reaction1.add_metabolites({accoa: -2, coa: +1, acetoacetylcoa: +1})
model_1.add_reaction(reaction1)
print(reaction1.reaction)

reaction2 = Reaction("BUT2")
reaction2.name = "3-hydroxybutanoyl-CoA_production"
reaction2.subsystem = "Butanol_Biosynthesis"
reaction2.lower_bound = 0
reaction2.upper_bound = 1000
reaction2.add_metabolites({hbcoa: 1, nadh: -1, nad:1, h: -1, acetoacetylcoa: -1})
model_1.add_reaction(reaction2)
print(reaction2.reaction)

reaction3 = Reaction("BUT3")
reaction3.name = "Crotonoyl-CoA_production"
reaction3.subsystem = "Butanol_Biosynthesis"
reaction3.lower_bound = 0
reaction3.upper_bound = 1000
reaction3.add_metabolites({hbcoa: -1, h2o: +1, b2coa:+1})
model_1.add_reaction(reaction3)
print(reaction3.reaction)

reaction4 = Reaction("BUT4")
reaction4.name = "Butyryl-CoA_production"
reaction4.subsystem = "Butanol_Biosynthesis"
reaction4.lower_bound = 0
reaction4.upper_bound = 1000
reaction4.add_metabolites({b2coa: -1, butcoa: +1, nadh: -1, h: -1, nad: +1})
model_1.add_reaction(reaction4)
print(reaction4.reaction)

reaction5 = Reaction("BUT5")
reaction5.name = "Butyryl_CoA_Butyraldehyde"
reaction5.subsystem = "Cytoplasm_butanol_production"
reaction5.lower_bound = 0 
reaction5.upper_bound = 1000
reaction5.add_metabolites({butcoa: -1, nadh: -1, h:-1, btal: +1, nad: +1, coa: +1})
model_1.add_reaction(reaction5)
print(reaction5.reaction)

reaction6 = Reaction("BUT6")
reaction6.name = "Butyraldehyde_to_n_Butanol"
reaction6.subsystem = "Cytoplasm_butanol_production"
reaction6.lower_bound = 0
reaction6.upper_bound = 1000
reaction6.add_metabolites({btal: -1, nadh: -1, h:-1, nbutanol: +1, nad: +1})
model_1.add_reaction(reaction6)
print(reaction6.reaction)

reaction7 = Reaction("BTOH_tr")
reaction7.name = "n_BUTANOL_Transport_to_Periplasm"
reaction7.subsystem = "Cytoplasm_to_Extracellular_Space"
reaction7.lower_bound = 0 
reaction7.upper_bound = 1000
reaction7.add_metabolites({nbutanol: -1, e_nbutanol:+1})
model_1.add_reaction(reaction7)
print(reaction7.reaction)

reaction8 = Reaction("BTOH_sink")
reaction8.name = "n_BUTANOL_Degradation"
reaction8.subsystem = "Extracellular_Space_Sink"
reaction8.lower_bound = 0 
reaction8.upper_bound = 1000
reaction8.add_metabolites({e_nbutanol: -1})
model_1.add_reaction(reaction8)
print(reaction8.reaction)

########### OPTIMIZATION STEPS ###########

model_1.objective = "BTOH_sink"
model_1_solution_FBA = model_1.optimize()
model_1_solution_pFBA = cobra.flux_analysis.pfba(model_1)
model_1_solution_FVA = cobra.flux_analysis.flux_variability_analysis(model_1, fraction_of_optimum=1)
print
print("BuOH-0 butanol production:", model_1_solution_pFBA.fluxes["BTOH_sink"])
print 

cobra.io.write_sbml_model(model_1, "PLOS_BuOH0.xml") #export model


print 
print("######### BuOH-1 #########")
print 
print("Synthetic reactions in BuOH-0:")
print

model_2 = deepcopy(raw_model)

## ADDING METABOLITES
co2 = model_2.metabolites.get_by_id("co2_c")
h2o = model_2.metabolites.get_by_id("h2o_c")
h = model_2.metabolites.get_by_id("h_c")
accoa = model_2.metabolites.get_by_id("accoa_c")
pi = model_2.metabolites.get_by_id("pi_c")
atp = model_2.metabolites.get_by_id("atp_c")
adp = model_2.metabolites.get_by_id("adp_c")
coa = model_2.metabolites.get_by_id("coa_c")
hco3 = Metabolite('hco3_c', formula = 'hco3', name = 'Bicarbonate', compartment = 'Cytosol')
malcoa = Metabolite('malcoa_c', formula='C24H33N7O19P3S', name='Malonyl_CoA', compartment= 'Cytosol')

HCO3E = Reaction("HCO3E")
HCO3E.name = "HCO3_equilibration_reaction"
HCO3E.subsystem = "S_Unassigned"
HCO3E.lower_bound = 0
HCO3E.upper_bound = 1000
HCO3E.add_metabolites({co2: -1, h2o: -1, hco3: +1, h: +1})
model_2.add_reaction(HCO3E)
print(HCO3E.reaction)

ACCOAC= Reaction("ACCOAC")
ACCOAC.name = "R_acetyl_CoA_carboxylase"
ACCOAC.subsystem = "S_Membrane_Lipid_Metabolism"
ACCOAC.lower_bound = 0
ACCOAC.upper_bound = 1000
ACCOAC.add_metabolites({accoa: -1, hco3: -1, atp: -1, adp: +1, pi: +1, malcoa: +1.})
model_2.add_reaction(ACCOAC)
print(ACCOAC.reaction)

NPHT7 = Reaction("NPHT7")
NPHT7.name = "Malonyl_CoA_to_Acetoacetyl_CoA"
NPHT7.subsystem = "S_Membrane_Lipid_Metabolism"
NPHT7.lower_bound = 0 
NPHT7.upper_bound = 1000
NPHT7.add_metabolites({malcoa: -1, accoa: -1, coa: +1, co2: +1, acetoacetylcoa: +1})
model_2.add_reaction(NPHT7)
print(NPHT7.reaction)

model_2.add_reaction(reaction2)
print(reaction2.reaction)

model_2.add_reaction(reaction3)
print(reaction3.reaction)

model_2.add_reaction(reaction4)
print(reaction4.reaction)

model_2.add_reaction(reaction5)
print(reaction5.reaction)

model_2.add_reaction(reaction6)
print(reaction6.reaction)

model_2.add_reaction(reaction7)
print(reaction7.reaction)

model_2.add_reaction(reaction8)
print(reaction8.reaction)


########### OPTIMIZATION STEPS ###########

## Optimization NO Constraints

# AEROBIC CONDITIONS
model_2.objective = "BTOH_sink"
model_2_solution_FBA = model_2.optimize()
model_2_solution_pFBA = cobra.flux_analysis.pfba(model_2)
model_2_solution_FVA = cobra.flux_analysis.flux_variability_analysis(model_2, fraction_of_optimum=1)
print
print("BuOH-1 butanol production:", model_2_solution_pFBA.fluxes["BTOH_sink"])
print 

cobra.io.write_sbml_model(model_2, "PLOS_BuOH1.xml")

print 
print("######### tpcBuOH #########")
print 
print("Synthetic reactions in tpcBuOH:")

model_3 = deepcopy(raw_model)

coa = model_3.metabolites.get_by_id("coa_c")
accoa = model_3.metabolites.get_by_id("accoa_c")
nad = model_3.metabolites.get_by_id("nad_c")
nadh = model_3.metabolites.get_by_id("nadh_c")
h = model_3.metabolites.get_by_id("h_c")
h2o = model_3.metabolites.get_by_id("h2o_c")
nadph = model_3.metabolites.get_by_id("nadph_c")
amp = model_3.metabolites.get_by_id("amp_c")
atp = model_3.metabolites.get_by_id("atp_c")
nadp = model_3.metabolites.get_by_id("nadp_c")
pi = model_3.metabolites.get_by_id("pi_c")

btac = Metabolite('btac_c', formula='C4H8O2', name='Butyric_Acid', compartment= 'Cytosol')
btal = Metabolite('btal_c', formula='C4H8O', name='butyraldehyde', compartment= 'Cytosol')


model_3.add_reaction(reaction1)
print(reaction1.reaction)

model_3.add_reaction(reaction2)
print(reaction2.reaction)

model_3.add_reaction(reaction3)
print(reaction3.reaction)

model_3.add_reaction(reaction4)
print(reaction4.reaction)

BTBTAC = Reaction("BTBTAC")
BTBTAC.name = "Butyryl_CoA_to_Butyric_Acid"
BTBTAC.subsystem = "Cytoplasm_butanol_production"
BTBTAC.lower_bound = 0 
BTBTAC.upper_bound = 1000
BTBTAC.add_metabolites({butcoa: -1, h2o: -1, btac: +1, coa: +1})
model_3.add_reaction(BTBTAC)
print(BTBTAC.reaction)

CAR = Reaction("CAR")
CAR.name = "Butyric_Acid_to_Butyraldehyde"
CAR.subsystem = "Cytoplasm_butanol_production"
CAR.lower_bound = 0 
CAR.upper_bound = 1000
CAR.add_metabolites({btac: -1, nadph: -1, h:-1, h2o:+1, atp:-1, btal: +1, nadp: +1, amp:+1, pi: +2})
model_3.add_reaction(CAR)
print(CAR.reaction)

model_3.add_reaction(reaction6)
print(reaction6.reaction)

model_3.add_reaction(reaction7)
print(reaction7.reaction)

model_3.add_reaction(reaction8)
print(reaction8.reaction)


########### OPTIMIZATION STEPS ###########

## Optimization NO Constraints

# AEROBIC CONDITIONS
model_3.objective = "BTOH_sink"
model_3_solution_FBA = model_3.optimize()
model_3_solution_pFBA = cobra.flux_analysis.pfba(model_3)
model_3_solution_FVA = cobra.flux_analysis.flux_variability_analysis(model_3, fraction_of_optimum=1)
print
print("tpcBuOH butanol production:", model_3_solution_pFBA.fluxes["BTOH_sink"])
print 

cobra.io.write_sbml_model(model_3, "PLOS_tpcBuOH.xml")

for reaction, flux in model_3_solution_pFBA.fluxes.iteritems():
	if "EX" in str(reaction):
		pass
	elif round(flux,3) != 0:
		print(reaction, round(flux, 3))


print 
print("######### BuOH-2 #########")
print 
print("Synthetic reactions in BuOH-2:")

model_4= deepcopy(raw_model)


## ACCESSING METABOLITES
co2 = model_4.metabolites.get_by_id("co2_c")
h2o = model_4.metabolites.get_by_id("h2o_c")
h = model_4.metabolites.get_by_id("h_c")
accoa = model_4.metabolites.get_by_id("accoa_c")
pi = model_4.metabolites.get_by_id("pi_c")
atp = model_4.metabolites.get_by_id("atp_c")
adp = model_4.metabolites.get_by_id("adp_c")
coa = model_4.metabolites.get_by_id("coa_c")
nadph = model_4.metabolites.get_by_id("nadph_c")
amp = model_4.metabolites.get_by_id("amp_c")
h = model_4.metabolites.get_by_id("h_c")
h2o = model_4.metabolites.get_by_id("h2o_c")
atp = model_4.metabolites.get_by_id("atp_c")
nadp = model_4.metabolites.get_by_id("nadp_c")
pi = model_4.metabolites.get_by_id("pi_c")


model_4.add_reaction(HCO3E)
print(HCO3E.reaction)

model_4.add_reaction(ACCOAC)
print(ACCOAC.reaction)

model_4.add_reaction(NPHT7)
print(NPHT7.reaction)

model_4.add_reaction(reaction2)
print(reaction2.reaction)

model_4.add_reaction(reaction3)
print(reaction3.reaction)

model_4.add_reaction(reaction4)
print(reaction4.reaction)

model_4.add_reaction(BTBTAC)
print(BTBTAC.reaction)

model_4.add_reaction(CAR)
print(CAR.reaction)

model_4.add_reaction(reaction6)
print(reaction6.reaction)

model_4.add_reaction(reaction7)
print(reaction7.reaction)

model_4.add_reaction(reaction8)
print(reaction8.reaction)

########### OPTIMIZATION STEPS ###########

## Optimization NO Constraints

# AEROBIC CONDITIONS
model_4.objective = "BTOH_sink"
model_4_solution_FBA = model_4.optimize()
model_4_solution_pFBA = cobra.flux_analysis.pfba(model_4)
model_4_solution_FVA = cobra.flux_analysis.flux_variability_analysis(model_4, fraction_of_optimum=1)
print
print("BuOH-2 butanol production", model_4_solution_pFBA.fluxes["BTOH_sink"])
print 

cobra.io.write_sbml_model(model_4, "PLOS_BuOH-2.xml")


print
print("########## fasBuOH ##########")
print
print ("Synthetic reactions in fasBuOH:")
# ACP dependent route

model_5 = deepcopy(raw_model)

## ADDING REQUIRED METABOLITES 
apoACP = Metabolite('apoACP_c', formula = 'RHO', name = 'apoprotein_acyl_carrier_protein', compartment = 'Cytosol')
pap = Metabolite('pap_c', formula = 'C10H11N5O10P2', name = 'Adenosine_3__5__bisphosphate', compartment = 'Cytosol')
ACP = Metabolite('ACP_c', formula = 'C47H74N12O16', name = 'acyl_carrier_protein', compartment = 'Cytosol')
malACP = Metabolite('malACP_c', formula = 'C24H38N7O19P3S', name = 'Malonyl_acyl_carrier_protein', compartment = 'Cytosol')
actACP = Metabolite('actACP_c', formula = 'C4H5O2SR', name = 'Acetoacetyl_ACP', compartment = "Cytosol")
m3haACP = Metabolite ('3haACP_c', formula = 'C3H4O2SR2', name = '3R__3_Hydroxyacyl_acyl_carrier_protein', compartment = "Cytosol")
but2eACP = Metabolite('M_but2eACP_c', formula = 'C4H5OSR', name = 'But_2_enoyl_acyl_carrier_protein', compartment = "Cytosol")
butACP = Metabolite('butACP_c', formula = 'C4H7OSR', name = 'Butyryl_ACP', compartment = "Cytosol")

h = model_5.metabolites.get_by_id("h_c")
nadph = model_5.metabolites.get_by_id("nadph_c")
nadp = model_5.metabolites.get_by_id("nadp_c")
h2o = model_5.metabolites.get_by_id("h2o_c")
nadh = model_5.metabolites.get_by_id("nadh_c")
nad = model_5.metabolites.get_by_id("nad_c")
coa = model_5.metabolites.get_by_id("coa_c")
accoa = model_5.metabolites.get_by_id("accoa_c")
pi = model_5.metabolites.get_by_id("pi_c")
atp = model_5.metabolites.get_by_id("atp_c")
adp = model_5.metabolites.get_by_id("adp_c")
co2 = model_5.metabolites.get_by_id("co2_c")
amp = model_5.metabolites.get_by_id("amp_c")

model_5.add_reaction(HCO3E)
print(HCO3E.reaction)

ACPS1 = Reaction("ACPS1")
ACPS1.name = "acyl_carrier_protein_synthase"
ACPS1.subsystem = "Cofactor_and_Prosthetic_Group_Biosynthesis"
ACPS1.lower_bound = 0
ACPS1.upper_bound = 1000
ACPS1.add_metabolites({apoACP: -1, coa: -1, ACP: +1, h: +1, pap: +1})
model_5.add_reaction(ACPS1)
print(ACPS1.reaction)

BPNT = Reaction("BPNT")
BPNT.name = "3__5__bisphosphate_nucleotidase"
BPNT.subsystem = "S_Cysteine_Metabolism"
BPNT.lower_bound = 0
BPNT.upper_bound = 1000
BPNT.add_metabolites({h2o: -1, pap: -1, amp: +1, pi: +1})
model_5.add_reaction(BPNT)
print(BPNT.reaction)

model_5.add_reaction(ACCOAC)
print(ACCOAC.reaction)

MCOATA = Reaction("MCOATA")
MCOATA.name = "Malonyl_CoA_ACP_transacylase"
MCOATA.subsystem = "S_Membrane_Lipid_Metabolism"
MCOATA.lower_bound = -1000
MCOATA.upper_bound = 1000
MCOATA.add_metabolites({ACP: -1, malcoa: -1, coa: +1, malACP: +1})
model_5.add_reaction(MCOATA)
print(MCOATA.reaction)

KAS15 = Reaction("KAS15")
KAS15.name = "beta_ketoacyl_ACP_synthase"
KAS15.subsystem = "S_Membrane_Lipid_Metabolism"
KAS15.lower_bound = 0
KAS15.upper_bound = 1000
KAS15.add_metabolites({accoa: -1, h: -1, malACP: -1, actACP: +1, co2: +1, coa: +1})
model_5.add_reaction(KAS15)
print(KAS15.reaction)

R30AR40 = Reaction("3OAR40")
R30AR40.name ="3_oxoacyl_acyl_carrier_protein_reductase"
R30AR40.subsystem = "S_Cell_Envelope_Biosynthesis"
R30AR40.lower_bound = -1000
R30AR40.upper_bound = 1000
R30AR40.add_metabolites({actACP: -1, h: -1, nadph: -1, m3haACP: +1, nadp: +1})
model_5.add_reaction(R30AR40)
print(R30AR40.reaction)

R3HAD40 = Reaction("3HAD40")
R3HAD40.name = "3_hydroxyacyl_acyl_carrier_protein_dehydratase"
R3HAD40.subsystem = "S_Cell_Envelope_Biosynthesis"
R3HAD40.lower_bound = 0
R3HAD40.upper_bound = 1000
R3HAD40.add_metabolites({m3haACP: -1, but2eACP: +1, h2o:+1})
model_5.add_reaction(R3HAD40)
print(R3HAD40.reaction)

EAR40x = Reaction("EAR40x")
EAR40x.name = "enoyl_acyl_carrier_protein_reductase"
EAR40x.subsystem = "S_Cell_Envelope_Biosynthesis"
EAR40x.lower_bound = 0
EAR40x.upper_bound = 1000
EAR40x.add_metabolites({but2eACP: -1, h: -1, nadh: -1, butACP: +1, nad: +1})
model_5.add_reaction(EAR40x)
print(EAR40x.reaction)

reaction_1 = Reaction("5_BUT1")
reaction_1.name = "Butyryl_ACP_to_Butyric_Acid"
reaction_1.lower_bound = 0 
reaction_1.upper_bound = 1000
reaction_1.add_metabolites({butACP: -1, h2o: -1, ACP: +1, btac: +1}) 
model_5.add_reaction(reaction_1)
print(reaction_1.reaction)

model_5.add_reaction(CAR)
print(CAR.reaction)

model_5.add_reaction(reaction6)
print(reaction6.reaction)

model_5.add_reaction(reaction7)
print(reaction7.reaction)

model_5.add_reaction(reaction8)
print(reaction8.reaction)


########### OPTIMIZATION STEPS ###########

model_5.objective = "BTOH_sink"
model_5_solution_FBA = model_5.optimize()
model_5_solution_pFBA = cobra.flux_analysis.pfba(model_5)
model_5_solution_FVA = cobra.flux_analysis.flux_variability_analysis(model_5, fraction_of_optimum=1)
print
print("fasBuOH butanol production:", model_5_solution_pFBA.fluxes["BTOH_sink"])
print 

cobra.io.write_sbml_model(model_5, "PLOS_fasBuOH.xml")

print
print("########## CROT ##########")
print
print("Synthetic reactions in CROT:")
model_6 = deepcopy(raw_model)

## ACCESSING METABOLITES
coa = model_6.metabolites.get_by_id("coa_c")
accoa = model_6.metabolites.get_by_id("accoa_c")
nad = model_6.metabolites.get_by_id("nad_c")
nadh = model_6.metabolites.get_by_id("nadh_c")
h = model_6.metabolites.get_by_id("h_c")
h2o = model_6.metabolites.get_by_id("h2o_c")
croac = Metabolite("croac_c", formula= "C4H6O2", name="Crotonic_Acid", compartment="Cytosol")
e_croac= Metabolite('croac_e', formula='C4H6O2', name='Crotonic_Acid', compartment= 'Extra_organism')

model_6.add_reaction(reaction1)
print(reaction1.reaction)

model_6.add_reaction(reaction2)
print(reaction2.reaction)

model_6.add_reaction(reaction3)
print(reaction3.reaction)

B2CTCRO = Reaction("B2CTCRO")
B2CTCRO.name = "Crotonoyl_CoA_to_Crotonic_Acid"
B2CTCRO.subsystem = "Cytoplasm_crotonicacid_production"
B2CTCRO.lower_bound = 0
B2CTCRO.upper_bound = 1000
B2CTCRO.add_metabolites({b2coa: -1, h2o: -1, coa: +1, croac: +1})
model_6.add_reaction(B2CTCRO) 
print(B2CTCRO.reaction)

CROAC_tr = Reaction("CROAC_tr")
CROAC_tr.name = "n_CROAC_Transport_to_Periplasm"
CROAC_tr.subsystem = "Cytoplasm_to_Periplasm"
CROAC_tr.lower_bound = 0 
CROAC_tr.upper_bound = 1000
CROAC_tr.add_metabolites({croac: -1, e_croac:+1.})
model_6.add_reaction(CROAC_tr)
print(CROAC_tr.reaction)

CROT_sink = Reaction("CROT_sink")
CROT_sink.name = "CROT_Degradation"
CROT_sink.subsystem = "Extracellular_Space_Sink"
CROT_sink.lower_bound = 0 
CROT_sink.upper_bound = 1000
CROT_sink.add_metabolites({e_croac: -1})
model_6.add_reaction(CROT_sink)
print(CROT_sink.reaction)

########### OPTIMIZATION STEPS ###########
model_6.objective = "CROT_sink"
model_6_solution_FBA = model_6.optimize()
model_6_solution_pFBA = cobra.flux_analysis.pfba(model_6)
model_6_solution_FVA = cobra.flux_analysis.flux_variability_analysis(model_6, fraction_of_optimum=1)
print
print("CROT crotonic acid production:", model_6_solution_pFBA.fluxes["CROT_sink"])
print 

cobra.io.write_sbml_model(model_6, "PLOS_CROT.xml")


print
print("########## BUTYR ##########")
print
print("Synthetic reactions in BUTYR:")
model_7 = deepcopy(raw_model)


### ADDING/ACCESSING NEW METABOLITES
coa = model_7.metabolites.get_by_id("coa_c")
accoa = model_7.metabolites.get_by_id("accoa_c")
nad = model_7.metabolites.get_by_id("nad_c")
nadh = model_7.metabolites.get_by_id("nadh_c")
h = model_7.metabolites.get_by_id("h_c")
h2o = model_7.metabolites.get_by_id("h2o_c")
e_btac = Metabolite("btac_e", formula="C4H7O2", name= "Butyrate", compartment= "Extra_organism")

model_7.add_reaction(reaction1)
print(reaction1.reaction)

model_7.add_reaction(reaction2)
print(reaction2.reaction)

model_7.add_reaction(reaction3)
print(reaction3.reaction)

model_7.add_reaction(reaction4)
print(reaction4.reaction)

model_7.add_reaction(BTBTAC)
print(BTBTAC.reaction)

BTAC_tr = Reaction("BTAC_tr")
BTAC_tr.name = "BTAC_Transport_to_Periplasm"
BTAC_tr.subsystem = "Cytoplasm_to_Periplasm"
BTAC_tr.lower_bound = 0
BTAC_tr.upper_bound = 1000
BTAC_tr.add_metabolites({btac: -1, e_btac:+1.})
model_7.add_reaction(BTAC_tr)
print(BTAC_tr.reaction)

BTAC_sink = Reaction("BTAC_sink")
BTAC_sink.name = "BTAC_Degradation"
BTAC_sink.subsystem = "Extracellular_Space_Sink"
BTAC_sink.lower_bound = 0 
BTAC_sink.upper_bound = 1000
BTAC_sink.add_metabolites({e_btac: -1})
model_7.add_reaction(BTAC_sink)
print(BTAC_sink.reaction)

########### OPTIMIZATION STEPS ###########
model_7.objective = "BTAC_sink"
model_7_solution_FBA = model_7.optimize()
model_7_solution_pFBA = cobra.flux_analysis.pfba(model_7)
model_7_solution_FVA = cobra.flux_analysis.flux_variability_analysis(model_7, fraction_of_optimum=1)
print
print("BUTYR butyrate production:", model_7_solution_pFBA.fluxes["BTAC_sink"])
print 

cobra.io.write_sbml_model(model_7, "PLOS_BUTYR.xml")


print
print("########## BUTAL ##########")
print
print("Synthetic reactions in BUTAL:")
model_8 = deepcopy(raw_model)

### ADDING/ACCESSING NEW METABOLITES
coa = model_7.metabolites.get_by_id("coa_c")
accoa = model_7.metabolites.get_by_id("accoa_c")
nad = model_7.metabolites.get_by_id("nad_c")
nadh = model_7.metabolites.get_by_id("nadh_c")
h = model_7.metabolites.get_by_id("h_c")
h2o = model_7.metabolites.get_by_id("h2o_c")
e_btal = Metabolite("btal_e", formula="C4H7O2", name= "Butyraldehyde", compartment= "Extra_organism")

model_8.add_reaction(reaction1)
print(reaction1.reaction)

model_8.add_reaction(reaction2)
print(reaction2.reaction)

model_8.add_reaction(reaction3)
print(reaction3.reaction)

model_8.add_reaction(reaction4)
print(reaction4.reaction)

model_8.add_reaction(reaction5)
print(reaction5.reaction)

BTAL_tr = Reaction("BTAL_tr")
BTAL_tr.name = "BTAL_Transport_to_Periplasm"
BTAL_tr.subsystem = "Cytoplasm_to_Extracellular_Space"
BTAL_tr.lower_bound = 0
BTAL_tr.upper_bound = 1000
BTAL_tr.add_metabolites({btal: -1, e_btal:+1.})
model_8.add_reaction(BTAL_tr)
print(BTAL_tr.reaction)

BTAL_sink = Reaction("BTAL_sink")
BTAL_sink.name = "BTAL_Degradation"
BTAL_sink.subsystem = "Extracellular_Space_Sink"
BTAL_sink.lower_bound = 0 
BTAL_sink.upper_bound = 1000
BTAL_sink.add_metabolites({e_btal: -1})
model_8.add_reaction(BTAL_sink)
print(BTAL_sink.reaction)


########### OPTIMIZATION STEPS ###########
model_8.objective = "BTAL_sink"
model_8_solution_FBA = model_8.optimize()
model_8_solution_pFBA = cobra.flux_analysis.pfba(model_8)
model_8_solution_FVA = cobra.flux_analysis.flux_variability_analysis(model_8, fraction_of_optimum=1)
print
print("BTAL butyraldehyde production:", model_8_solution_pFBA.fluxes["BTAL_sink"])
print 


target_reactions =[] # creating array of biosynthetic reactions added into the models to track them in future analyses

target_reactions.append("BUT1")
target_reactions.append("BUT2")
target_reactions.append("BUT3")
target_reactions.append("BUT4")
target_reactions.append("BUT5")
target_reactions.append("BUT6")
target_reactions.append("NPHT7")
target_reactions.append("HCO3E")
target_reactions.append("ACCOAC")
target_reactions.append("BTBTAC")
target_reactions.append("CAR")
