# Supplementary material for: In silico co-factor balance estimation using constraint-based modelling informs metabolic engineering in Escherichia coli
Source: PLoS Comput Biol. 2020 Aug 10;16(8):e1008125. doi: 10.1371/journal.pcbi.1008125 (PMC7440669; doi:10.1371/journal.pcbi.1008125)
Supplement: S2 Code — (PY) [file pcbi.1008125.s032.py]

#!/Users/admin/anaconda/bin/python 

######### IMPORTS ##########

import cobra
from cobra import Reaction, Metabolite, flux_analysis
from warnings import warn
from copy import deepcopy 
from six import iteritems
import pandas as pd
import statistics as stats


######### FUNCTIONS ##########


#check flux of a particular reaction 

def check_reactionFlux(model_solution, reaction_name):
	for reaction, flux in model_solution.fluxes.items():
		if str(reaction) == reaction_name:
			print(reaction, flux)

def remove_reactions(cobra_model):
# Removes selected reactions from cobra_model
    BUT6 = cobra_model.reactions.get_by_id("BUT6")
    reactions_to_remove = [BUT6] #FDMO4, ACOAD1f
    for reaction in reactions_to_remove:
        try:
            reaction.remove_from_model(cobra_model)
            print(reaction, "was successfully removed from", cobra_model)
        except:
            warn('%s not in %s' % (reaction.id, cobra_model.id))
    return

def CBA_calculation(model, model_solution, target_reactions):
	# initilizing dictionaries for storing cofactor stoichiometry information
	atpS_dict = {}
	nadhS_dict = {}
	nadphS_dict = {}
	#initializing array for storing reaction names of those reactions that produce cofactors
	#First, we extract the stoichiometry coefficients of ATP and NAD(P)H from all reactions in the model
	for r in model.reactions:
		for metabolite, stoichiometry in r.metabolites.items():
			if str(metabolite) == "atp_c":
				atpS_dict[r.id] = stoichiometry
			if str(metabolite) == "nadh_c":
				nadhS_dict[r.id] = stoichiometry
			if str(metabolite) == "nadph_c":
				nadphS_dict[r.id] = stoichiometry

	#initializing dictionaries for storing cofactor balance information. Here, cofactor balance is defined as the level of cofactor usage through a particular reation, measured by it's stoichiometry and the flux of that reaction 
	atp_balance={}
	nadh_balance= {}
	nadph_balance= {}

	#Next, we calculate the cofactor balance values for all cofactor related reactions
	for reaction, flux in model_solution.fluxes.items():
		if str(reaction) in atpS_dict:
			balance_value = flux*atpS_dict[str(reaction)]
			atp_balance[str(reaction)] = balance_value
		if str(reaction) in nadhS_dict:
			balance_value = flux*nadhS_dict[str(reaction)]
			nadh_balance[str(reaction)] = balance_value
		if str(reaction) in nadphS_dict:
			balance_value = flux*nadphS_dict[str(reaction)]
			nadph_balance[str(reaction)] = balance_value

	#Next, we group these balance values according to where in the metabolic network they're being metabolised: 

	atp_waste = {}

	#extracting those reactions that produce CO2
	for reaction in model.reactions:
		for metabolite, stoichiometry in reaction.metabolites.items():
			if str(metabolite) == "co2_c" and "atp_c" in str(reaction.metabolites):
				temp_stoich = stoichiometry # temporarily storing CO2 stoichiometry to check whether CO2 is in fact being released
				for reaction_name, flux in model_solution.fluxes.items():
					if str(reaction.id) == str(reaction_name):
						temp_bal = temp_stoich*flux # if this num is positive, then it means CO2 is being released
						if temp_bal > 0.001:
							atp_waste[str(reaction.id)] = atp_balance[str(reaction.id)] # storing the ATP balance consumed in that reaction 

	#We will also consider reactions that we know burn ATP and produce fermentation products
	for reaction, balance in atp_balance.items():
		if reaction == "ATPM":
			atp_waste[reaction] = balance
		if reaction == "ADK1":
			atp_waste[reaction] = balance
		if reaction == "ACKr":
			atp_waste[reaction] = balance

	TOTAL_atp_waste = sum(atp_waste.values())

	#ATP target
	atp_target = {}

	for item in target_reactions:
		if item in atp_balance:
			atp_target[item] = atp_balance[item]
	
	TOTAL_atp_target = sum(atp_target.values())

	#ATP biomass 
	TOTAL_atp_biomass = atp_balance["Biomass_Ecoli_core_N__w_GAM_"]

	#ATP produced
	atp_produced = {}
	for reaction, balance in atp_balance.items():
		if balance > 0.001:
			atp_produced[reaction] = balance
	
	TOTAL_atp_produced = sum(atp_produced.values()) - (TOTAL_atp_waste if TOTAL_atp_waste > 0.001 else 0.0) - (TOTAL_atp_target if TOTAL_atp_target > 0.001 else 0.0)
	
	#ATP maintenance 
	atp_maintenance = {}
	for reaction, balance in atp_balance.items():
		if balance < 0.001:
			atp_maintenance[reaction] = balance
	
	TOTAL_atp_maintenance = sum(atp_maintenance.values()) - (TOTAL_atp_biomass if TOTAL_atp_biomass < 0.001 else 0.0) - (TOTAL_atp_waste if TOTAL_atp_waste < 0.001 else 0.0) - (TOTAL_atp_target if TOTAL_atp_target < 0.001 else 0.00)
	
	###### REDOX CATEGORIES 

	#Redox target
	redox_target = {}

	for item in target_reactions:
		if item in nadh_balance:
			redox_target[item] = nadh_balance[item]
		if item in nadph_balance:
			redox_target[item] = nadph_balance[item]
	
	TOTAL_redox_target = sum(redox_target.values())

	#NAD(P)H biomass 
	TOTAL_redox_biomass = nadph_balance["Biomass_Ecoli_core_N__w_GAM_"] + nadh_balance["Biomass_Ecoli_core_N__w_GAM_"]

	#NAD(P)H waste
	redox_waste = {}

	#extracting those reactions that produce CO2
	for reaction in model.reactions:
		for metabolite, stoichiometry in reaction.metabolites.items():
			if str(metabolite) == "co2_c" and "nadh_c" in str(reaction.metabolites) or str(metabolite) == "co2_c" and "nadph_c" in str(reaction.metabolites):
				temp_stoich = stoichiometry
				for reaction_name, flux in model_solution.fluxes.items():
					if str(reaction.id) == str(reaction_name):
						temp_bal = temp_stoich*flux
						if temp_bal > 0.001:
							if str(reaction.id) in nadh_balance.keys():
								redox_waste[str(reaction.id)] = nadh_balance[str(reaction.id)]
							if str(reaction.id) in nadph_balance.keys():
								redox_waste[str(reaction.id)] = nadph_balance[str(reaction.id)]

	#In addition, we are also going to account for the redox power consumed to produce fermentation products as this negatively impacts the carbon conversion 
	# I will also account for those reactions that balance transhydrogenase activity, as this also has an impact on redox availability 
	for reaction, balance in nadh_balance.items():
		if reaction == "LDH_D":
			redox_waste[str(reaction)] = nadh_balance[str(reaction)]
		if reaction == "ADHEr":
			redox_waste[str(reaction)] = nadh_balance[str(reaction)]


	TOTAL_redox_waste = sum(redox_waste.values())

	#Redox produced
	redox_produced = {}

	for reaction, balance in nadh_balance.items():
		if balance > 0.001:
			redox_produced[reaction] = balance

	for reaction, balance in nadph_balance.items():
		if balance > 0.001:
			redox_produced[reaction] = balance

	TOTAL_redox_produced = sum(redox_produced.values()) - (TOTAL_redox_waste if TOTAL_redox_waste > 0.001 else 0.0) - (TOTAL_redox_target if TOTAL_redox_target > 0.001 else 0.0) - (TOTAL_redox_biomass if TOTAL_redox_biomass > 0.001 else 0.0)

	#Redox maintenance 
	redox_maintenance = {}

	for reaction, balance in nadh_balance.items():
		if balance < 0.001:
			redox_maintenance[reaction] = balance

	for reaction, balance in nadph_balance.items():
		if balance < 0.001:
			redox_maintenance[reaction] = balance

	TOTAL_redox_maintenance = sum(redox_maintenance.values()) - (TOTAL_redox_biomass if TOTAL_redox_biomass < 0.001 else 0.0) - (TOTAL_redox_waste if TOTAL_redox_waste < 0.001 else 0.0) - (TOTAL_redox_target if TOTAL_redox_target < 0.001 else 0.00)

	return TOTAL_atp_produced, TOTAL_atp_target, TOTAL_atp_maintenance, TOTAL_atp_biomass, TOTAL_atp_waste, TOTAL_redox_produced, TOTAL_redox_target, TOTAL_redox_maintenance, TOTAL_redox_biomass, TOTAL_redox_waste

def constraint_setup(model, dict): #constraint setup from dictionary of upper and lower bound values
	for key, value in dict.items():
		if key in model.reactions: 
			model.reactions.get_by_id(key).lower_bound = dict[key]["lower_bound"]
			model.reactions.get_by_id(key).upper_bound = dict[key]["upper_bound"]
	return model

def print_model_info(model):
	print(len(model.reactions))
	print(len(model.metabolites))
	return

def print_FVA_fluxes(model_FVA_solution):
	for index, row in model_FVA_solution.iterrows():
		print(index, row["minimum"].round(3), row["maximum"].round(3))
