# Supplementary material for: In silico co-factor balance estimation using constraint-based modelling informs metabolic engineering in Escherichia coli
Source: PLoS Comput Biol. 2020 Aug 10;16(8):e1008125. doi: 10.1371/journal.pcbi.1008125 (PMC7440669; doi:10.1371/journal.pcbi.1008125)
Supplement: S3 Code — (PY) [file pcbi.1008125.s033.py]

#!/Users/admin/anaconda/bin/python 

########################################################
####												####
####												####
####				# CBA ANALYSIS #				####
####												####
####												####
########################################################
 
######### IMPORTS ##########

import sys
import cobra
from cobra import Reaction, Metabolite, flux_analysis
from warnings import warn
from copy import deepcopy 
from six import iteritems
from engineered_models import *
from functions import *


########################################################
####												####
####												####
####			# UNCONSTRAINED	MODELS #			####
####												####
####												####
########################################################

########### WILD TYPE MODEL ###########

atp_produced, atp_target, atp_maintenance, atp_biomass, atp_waste, redox_produced, redox_target, redox_maintenance, redox_biomass, redox_waste = CBA_calculation(raw_model, raw_model_solution_pFBA, target_reactions)

print("****** WT MODEL BALANCE PROFILE *******")
print("Energy produced:", atp_produced)
print("Energy target:", atp_target)
print("Energy maintenance:", atp_maintenance)
print("Energy biomass:", atp_biomass)
print("Energy waste:", atp_waste)
print
print("Redox produced:", redox_produced)
print("Redox target:", redox_target)
print("Redox maintenance:", redox_maintenance)
print("Redox biomass:", redox_biomass)
print("Redox waste:", redox_waste)
print

########### ALL BUTANOL MODELS ###########

model_names=["BuOH-0", "BuOH-1", "tpcBuOH", "BuOH-2", "fasBuOH", "CROT", "BUTYR", "BUTAL"]

for i, j in zip(range(1,9), model_names):
	atp_produced, atp_target, atp_maintenance, atp_biomass, atp_waste, redox_produced, redox_target, redox_maintenance, redox_biomass, redox_waste  = CBA_calculation(globals()['model_%s' % (i)], globals()['model_%s_solution_pFBA' % (i)], target_reactions)
	print
	print("****** MODEL %s BALANCE PROFILE *******" % (j))
	print("Energy produced:", atp_produced)
	print("Energy target:", atp_target)
	print("Energy maintenance:", atp_maintenance)
	print("Energy biomass:", atp_biomass)
	print("Energy waste:", atp_waste)
	print
	print("Redox produced:", redox_produced)
	print("Redox target:", redox_target)
	print("Redox maintenance:", redox_maintenance)
	print("Redox biomass:", redox_biomass)
	print("Redox waste:", redox_waste)


########################################################
####												####
####												####
####			# CONSTRAINED	MODELS #			####
####												####
####												####
########################################################


####### MODEL 1 #######

## Setting up constraints
model1_con = deepcopy(model_1)
model1_con.reactions.get_by_id("ATPM").upper_bound = raw_model_solution_pFBA.fluxes["ATPM"]
model1_con.reactions.get_by_id("FBP").upper_bound = raw_model_solution_pFBA.fluxes["FBP"]
model1_con.reactions.get_by_id("PPC").upper_bound = raw_model_solution_pFBA.fluxes["PPC"]
model1_con.reactions.get_by_id("PPS").upper_bound = raw_model_solution_pFBA.fluxes["PPS"]
model1_con.reactions.get_by_id("ATPS4r").lower_bound = 0.0


####### MODEL 2 #######

## Setting up constraints
model2_con= deepcopy(model_2)
model2_con.reactions.get_by_id("ATPM").upper_bound = raw_model_solution_pFBA.fluxes["ATPM"]
model2_con.reactions.get_by_id("FBP").upper_bound = raw_model_solution_pFBA.fluxes["FBP"]
model2_con.reactions.get_by_id("PPC").upper_bound = raw_model_solution_pFBA.fluxes["PPCK"]
model2_con.reactions.get_by_id("ME1").upper_bound = raw_model_solution_pFBA.fluxes["ME1"]
model2_con.reactions.get_by_id("PPS").upper_bound = raw_model_solution_pFBA.fluxes["PPS"]
model2_con.reactions.get_by_id("ME2").upper_bound = raw_model_solution_pFBA.fluxes["ME2"]
model2_con.reactions.get_by_id("ATPS4r").lower_bound =0.0


####### MODEL 3 #######

## Setting up constraints 
model3_con = deepcopy(model_3)
model3_con.reactions.get_by_id("ATPM").lower_bound = 0.0
model3_con.reactions.get_by_id("THD2").upper_bound = raw_model_solution_pFBA.fluxes["THD2"]
model3_con.reactions.get_by_id("ME2").upper_bound = raw_model_solution_pFBA.fluxes["ME2"]
model3_con.reactions.get_by_id("PFL").upper_bound = raw_model_solution_pFBA.fluxes["PFL"]
model3_con.reactions.get_by_id("ATPM").upper_bound = raw_model_solution_pFBA.fluxes["ATPM"]
model3_con.reactions.get_by_id("PPC").upper_bound = raw_model_solution_pFBA.fluxes["PPC"]
model3_con.reactions.get_by_id("FBP").upper_bound = raw_model_solution_pFBA.fluxes["FBP"]
model3_con.reactions.get_by_id("PPS").upper_bound = raw_model_solution_pFBA.fluxes["PPS"]
model3_con.reactions.get_by_id("ME1").upper_bound = raw_model_solution_pFBA.fluxes["ME1"]
model3_con.reactions.get_by_id("SUCCt2b").upper_bound = raw_model_solution_pFBA.fluxes["SUCCt2b"]


####### MODEL 4 #######

## Setting up constraints
model4_con= deepcopy(model_4)
model4_con.reactions.get_by_id("ATPM").lower_bound =0.
model4_con.reactions.get_by_id("THD2").upper_bound = raw_model_solution_pFBA.fluxes["THD2"]
model4_con.reactions.get_by_id("ME2").upper_bound = raw_model_solution_pFBA.fluxes["ME2"]
model4_con.reactions.get_by_id("PPS").upper_bound = raw_model_solution_pFBA.fluxes["PPS"]
model4_con.reactions.get_by_id("PFL").upper_bound = raw_model_solution_pFBA.fluxes["PFL"]
model4_con.reactions.get_by_id("SUCCt2b").upper_bound = raw_model_solution_pFBA.fluxes["SUCCt2b"]
model4_con.reactions.get_by_id("FBP").upper_bound = raw_model_solution_pFBA.fluxes["FBP"]
model4_con.reactions.get_by_id("ME1").upper_bound = raw_model_solution_pFBA.fluxes["ME1"]
model4_con.reactions.get_by_id("PPC").upper_bound = raw_model_solution_pFBA.fluxes["PPC"]


####### MODEL 5 #######

## Setting up constraints
model5_con= deepcopy(model_5)
model5_con.reactions.get_by_id("ATPM").lower_bound =0.
model5_con.reactions.get_by_id("THD2").upper_bound = raw_model_solution_pFBA.fluxes["THD2"]
model5_con.reactions.get_by_id("ME2").upper_bound = raw_model_solution_pFBA.fluxes["ME2"]
model5_con.reactions.get_by_id("PFL").upper_bound = raw_model_solution_pFBA.fluxes["PFL"]
model5_con.reactions.get_by_id("ATPM").upper_bound = raw_model_solution_pFBA.fluxes["ATPM"]
model5_con.reactions.get_by_id("ME1").upper_bound = raw_model_solution_pFBA.fluxes["ME1"]
model5_con.reactions.get_by_id("PPC").upper_bound = raw_model_solution_pFBA.fluxes["PPC"]
model5_con.reactions.get_by_id("FBP").upper_bound = raw_model_solution_pFBA.fluxes["FBP"]
model5_con.reactions.get_by_id("PPS").upper_bound = raw_model_solution_pFBA.fluxes["PPS"]
model5_con.reactions.get_by_id("SUCCt2b").upper_bound = raw_model_solution_pFBA.fluxes["SUCCt2b"]


###### MODEL 6 #######

## Setting up constraints
model6_con= deepcopy(model_6)
model6_con.reactions.get_by_id("ATPM").upper_bound = raw_model_solution_pFBA.fluxes["ATPM"]
model6_con.reactions.get_by_id("PPC").upper_bound = raw_model_solution_pFBA.fluxes["PPC"]
model6_con.reactions.get_by_id("FBP").upper_bound = raw_model_solution_pFBA.fluxes["FBP"]
model6_con.reactions.get_by_id("ADK1").upper_bound = raw_model_solution_pFBA.fluxes["ADK1"]
model6_con.reactions.get_by_id("ATPS4r").lower_bound = 0
model6_con.reactions.get_by_id("NADTRHD").upper_bound = raw_model_solution_pFBA.fluxes["NADTRHD"]
model6_con.reactions.get_by_id("THD2").upper_bound = raw_model_solution_pFBA.fluxes["THD2"]
model6_con.reactions.get_by_id("ME2").upper_bound = raw_model_solution_pFBA.fluxes["ME2"]


####### MODEL 7 #######

## Setting up constraints
model7_con= deepcopy(model_7)
model7_con.reactions.get_by_id("ATPM").upper_bound = raw_model_solution_pFBA.fluxes["ATPM"]
model7_con.reactions.get_by_id("FBP").upper_bound = raw_model_solution_pFBA.fluxes["FBP"]
model7_con.reactions.get_by_id("ME1").upper_bound = raw_model_solution_pFBA.fluxes["ME1"]
model7_con.reactions.get_by_id("ATPS4r").lower_bound = 0
model7_con.reactions.get_by_id("PPC").upper_bound = raw_model_solution_pFBA.fluxes["PPC"]
model7_con.reactions.get_by_id("ADK1").upper_bound = raw_model_solution_pFBA.fluxes["ADK1"]
model7_con.reactions.get_by_id("ME2").upper_bound = raw_model_solution_pFBA.fluxes["ME2"]
model7_con.reactions.get_by_id("THD2").upper_bound = raw_model_solution_pFBA.fluxes["THD2"]

####### MODEL 8 #######

## Setting up constraints
model8_con= deepcopy(model_8)
model8_con.reactions.get_by_id("ATPM").upper_bound = raw_model_solution_pFBA.fluxes["ATPM"]
model8_con.reactions.get_by_id("ATPS4r").lower_bound = 0
model8_con.reactions.get_by_id("PPC").upper_bound = raw_model_solution_pFBA.fluxes["PPC"]
model8_con.reactions.get_by_id("FBP").upper_bound = raw_model_solution_pFBA.fluxes["FBP"]
model8_con.reactions.get_by_id("ADK1").upper_bound = raw_model_solution_pFBA.fluxes["ADK1"]
model8_con.reactions.get_by_id("ME2").upper_bound = raw_model_solution_pFBA.fluxes["ME2"]
model8_con.reactions.get_by_id("THD2").upper_bound = raw_model_solution_pFBA.fluxes["THD2"]


for i, j in zip(range(1,9), model_names):
	globals()['model%s_con_solution_pFBA' % (i)] = cobra.flux_analysis.pfba(globals()['model%s_con' % (i)])
	globals()['model%s_con_solution_FVA' % (i)] = cobra.flux_analysis.flux_variability_analysis(globals()['model%s_con' % (i)])
	atp_produced, atp_target, atp_maintenance, atp_biomass, atp_waste, redox_produced, redox_target, redox_maintenance, redox_biomass, redox_waste  = CBA_calculation(globals()['model%s_con' % (i)], globals()['model%s_con_solution_pFBA' % (i)], target_reactions)
	print
	print("****** CONSTRAINED MODEL %s *******" % (j))
	print("Energy produced:", atp_produced)
	print("Energy target:", atp_target)
	print("Energy maintenance:", atp_maintenance)
	print("Energy biomass:", atp_biomass)
	print("Energy waste:", atp_waste)
	print
	print("Redox produced:", redox_produced)
	print("Redox target:", redox_target)
	print("Redox maintenance:", redox_maintenance)
	print("Redox biomass:", redox_biomass)
	print("Redox waste:", redox_waste)
	print


########################################################
####												####
####												####
####			# ANAEROBIC ASSESSMENT #			####
####												####
####												####
########################################################

raw_model_anaer = deepcopy(raw_model)
raw_model_anaer.reactions.get_by_id("EX_o2_e_").lower_bound = 0.0
raw_model_anaer_solution = cobra.flux_analysis.pfba(raw_model_anaer)
atp_produced, atp_target, atp_maintenance, atp_biomass, atp_waste, redox_produced, redox_target, redox_maintenance, redox_biomass, redox_waste = CBA_calculation(raw_model_anaer, raw_model_anaer_solution, target_reactions)

print("****** WT MODEL ANAEROBIC BALANCE PROFILE *******")
print("Energy produced:", atp_produced)
print("Energy target:", atp_target)
print("Energy maintenance:", atp_maintenance)
print("Energy biomass:", atp_biomass)
print("Energy waste:", atp_waste)
print
print("Redox produced:", redox_produced)
print("Redox target:", redox_target)
print("Redox maintenance:", redox_maintenance)
print("Redox biomass:", redox_biomass)
print("Redox waste:", redox_waste)
print

for i, j in zip(range(1,9), model_names):
	globals()['model_%s_anaer' % (i)] = deepcopy(globals()['model_%s' % (i)])
	globals()['model_%s_anaer' % (i)].reactions.get_by_id("EX_o2_e_").upper_bound = 0.0
	globals()['model_%s_anaer' % (i)].reactions.get_by_id("EX_o2_e_").lower_bound = 0.0
	globals()['model_%s_anaer_solution' % (i)] = cobra.flux_analysis.pfba(globals()['model_%s_anaer' % (i)])
	atp_produced, atp_target, atp_maintenance, atp_biomass, atp_waste, redox_produced, redox_target, redox_maintenance, redox_biomass, redox_waste  = CBA_calculation(globals()['model_%s_anaer' % (i)], globals()['model_%s_anaer_solution' % (i)], target_reactions)
	print
	print("****** ANAEROBIC MODEL %s BALANCE PROFILE *******" % (j))
	print("Energy produced:", atp_produced)
	print("Energy target:", atp_target)
	print("Energy maintenance:", atp_maintenance)
	print("Energy biomass:", atp_biomass)
	print("Energy waste:", atp_waste)
	print
	print("Redox produced:", redox_produced)
	print("Redox target:", redox_target)
	print("Redox maintenance:", redox_maintenance)
	print("Redox biomass:", redox_biomass)
	print("Redox waste:", redox_waste)


########################################################
####												####
####												####
####			# CONSTRAINED	MODELS #			####
####												####
####												####
########################################################


####### MODEL 1 #######
model_1_anaer_con= deepcopy(model_1_anaer)
model_1_anaer_con.reactions.get_by_id("ATPM").upper_bound = raw_model_anaer_solution.fluxes["ATPM"]
model_1_anaer_con.reactions.get_by_id("PPC").upper_bound = raw_model_anaer_solution.fluxes["PPC"]
model_1_anaer_con.reactions.get_by_id("FBP").upper_bound = raw_model_anaer_solution.fluxes["FBP"]
model_1_anaer_con.reactions.get_by_id("PPS").upper_bound = raw_model_anaer_solution.fluxes["PPS"]
model_1_anaer_con.reactions.get_by_id("ATPS4r").lower_bound = 0
model_1_anaer_con.reactions.get_by_id("ATPM").lower_bound = 0

####### MODEL 2 ####### 
model_2_anaer_con= deepcopy(model_2_anaer)
model_2_anaer_con.reactions.get_by_id("ATPM").upper_bound =raw_model_anaer_solution.fluxes["ATPM"]
model_2_anaer_con.reactions.get_by_id("ATPM").lower_bound = 0
model_2_anaer_con.reactions.get_by_id("FBP").upper_bound = raw_model_anaer_solution.fluxes["FBP"]
model_2_anaer_con.reactions.get_by_id("ME1").upper_bound =raw_model_anaer_solution.fluxes["ME1"]
model_2_anaer_con.reactions.get_by_id("PPC").upper_bound = raw_model_anaer_solution.fluxes["PPC"]
model_2_anaer_con.reactions.get_by_id("PPS").upper_bound = raw_model_anaer_solution.fluxes["PPS"]
model_2_anaer_con.reactions.get_by_id("ATPS4r").lower_bound = 0
model_2_anaer_con.reactions.get_by_id("MDH").lower_bound =raw_model_anaer_solution.fluxes["MDH"]

####### MODEL 3 ####### 
model_3_anaer_con= deepcopy(model_3_anaer)
model_3_anaer_con.reactions.get_by_id("ATPM").lower_bound = 0
model_3_anaer_con.reactions.get_by_id("THD2").upper_bound = raw_model_anaer_solution.fluxes["THD2"]
model_3_anaer_con.reactions.get_by_id("ATPS4r").lower_bound = 0
model_3_anaer_con.reactions.get_by_id("ATPS4r").upper_bound = 0

####### MODEL 4 ####### 
model_4_anaer_con= deepcopy(model_4_anaer)
model_4_anaer_con.reactions.get_by_id("ATPS4r").lower_bound = 0
model_4_anaer_con.reactions.get_by_id("ATPM").lower_bound = 0

####### MODEL 5 ####### 
model_5_anaer_con= deepcopy(model_5_anaer)
model_5_anaer_con.reactions.get_by_id("ATPM").lower_bound = 0
model_5_anaer_con.reactions.get_by_id("THD2").upper_bound = raw_model_anaer_solution.fluxes["THD2"]
model_5_anaer_con.reactions.get_by_id("ATPS4r").upper_bound = 0

####### MODEL 6 ####### 
model_6_anaer_con= deepcopy(model_6_anaer)
model_6_anaer_con.reactions.get_by_id("ATPM").upper_bound =raw_model_anaer_solution.fluxes["ATPM"]
model_6_anaer_con.reactions.get_by_id("ATPS4r").lower_bound = 0.
model_6_anaer_con.reactions.get_by_id("MDH").lower_bound =raw_model_anaer_solution.fluxes["MDH"]
model_6_anaer_con.reactions.get_by_id("PPC").upper_bound =raw_model_anaer_solution.fluxes["PPC"]
model_6_anaer_con.reactions.get_by_id("FBP").upper_bound =raw_model_anaer_solution.fluxes["FBP"]
model_6_anaer_con.reactions.get_by_id("PPS").upper_bound =raw_model_anaer_solution.fluxes["PPS"]
model_6_anaer_con.reactions.get_by_id("ATPM").lower_bound = 0.0

####### MODEL 7 ####### 
model_7_anaer_con= deepcopy(model_7_anaer)
model_7_anaer_con.reactions.get_by_id("ATPM").upper_bound =raw_model_anaer_solution.fluxes["ATPM"]
model_7_anaer_con.reactions.get_by_id("ATPM").lower_bound = 0.0
model_7_anaer_con.reactions.get_by_id("ATPS4r").lower_bound = 0.
model_7_anaer_con.reactions.get_by_id("PPC").upper_bound =raw_model_anaer_solution.fluxes["PPC"]
model_7_anaer_con.reactions.get_by_id("FBP").upper_bound =raw_model_anaer_solution.fluxes["FBP"]
model_7_anaer_con.reactions.get_by_id("PPS").upper_bound =raw_model_anaer_solution.fluxes["PPS"]
model_7_anaer_con.reactions.get_by_id("MDH").lower_bound =raw_model_anaer_solution.fluxes["MDH"]

####### MODEL 8 #######
model_8_anaer_con= deepcopy(model_8_anaer)
model_8_anaer_con.reactions.get_by_id("ATPM").upper_bound =raw_model_anaer_solution.fluxes["ATPM"]
model_8_anaer_con.reactions.get_by_id("ATPS4r").lower_bound = 0.
model_8_anaer_con.reactions.get_by_id("PPC").upper_bound =raw_model_anaer_solution.fluxes["PPC"]
model_8_anaer_con.reactions.get_by_id("FBP").upper_bound =raw_model_anaer_solution.fluxes["FBP"]
model_8_anaer_con.reactions.get_by_id("PPS").upper_bound =raw_model_anaer_solution.fluxes["PPS"]
model_8_anaer_con.reactions.get_by_id("MDH").lower_bound =raw_model_anaer_solution.fluxes["MDH"]

for i,j in zip(range(1,9), model_names):
	globals()['model_%s_anaer_con_solution' % (i)] = flux_analysis.parsimonious.optimize_minimal_flux(globals()['model_%s_anaer_con' % (i)])
	atp_produced, atp_target, atp_maintenance, atp_biomass, atp_waste, redox_produced, redox_target, redox_maintenance, redox_biomass, redox_waste  = CBA_calculation(globals()['model_%s_anaer_con' % (i)], globals()['model_%s_anaer_con_solution' % (i)], target_reactions)
	print
	print("****** ANAEROBIC CONSTRAINED MODEL %s BALANCE PROFILE *******" % (j))
	print("Energy produced:", atp_produced)
	print("Energy target:", atp_target)
	print("Energy maintenance:", atp_maintenance)
	print("Energy biomass:", atp_biomass)
	print("Energy waste:", atp_waste)
	print
	print("Redox produced:", redox_produced)
	print("Redox target:", redox_target)
	print("Redox maintenance:", redox_maintenance)
	print("Redox biomass:", redox_biomass)
	print("Redox waste:", redox_waste)
	print
