# Supplementary material for: In silico co-factor balance estimation using constraint-based modelling informs metabolic engineering in Escherichia coli
Source: PLoS Comput Biol. 2020 Aug 10;16(8):e1008125. doi: 10.1371/journal.pcbi.1008125 (PMC7440669; doi:10.1371/journal.pcbi.1008125)
Supplement: S4 Code — (PY) [file pcbi.1008125.s034.py]

#!/Users/admin/anaconda/bin/python 

########################################################
####												####
####												####
####			# MOMA AND FVA ANALYSIS #			####
####												####
####												####
########################################################


######### IMPORTS ##########

import sys
import cobra
from cobra import Reaction, Metabolite, flux_analysis
from warnings import warn
from copy import deepcopy 
from six import iteritems
import pandas as pd 
import matplotlib.pyplot as plt
plt.rcParams["font.family"] = "serif"
plt.rcParams["font.serif"] = "Times"
from engineered_models import *
from functions import *


########################################################
####												####
####												####
####		# 		MFA	data import	 #				####
####												####
####												####
########################################################

long_data = pd.read_excel("") # add path to Long et al. dataset (found in supplement files)

## CREATING DICTIONARIES WITH UPPER AND LOWER BOUND VALUES - Long et al

long_data_bounds = {}
temp = []

for i in range(0, len(long_data)):
	for j in range(1, len(long_data.columns)):
		temp.append(long_data.iloc[i, j])
		long_data_bounds[str(long_data.iloc[i, 0])] = {}
		long_data_bounds[str(long_data.iloc[i, 0])]["upper_bound"] = round(max(temp),3)
		long_data_bounds[str(long_data.iloc[i, 0])]["lower_bound"] = round(min(temp), 3)
	temp = []


## Applying manual changes to those reactions that described reverseley in the SBML model 
# 1. PGK
# Reaction: 3pg_c + atp_c <=> 13dpg_c + adp_c 

edited_reactions = ['PGK']

for i in edited_reactions:
	for key, value in long_data_bounds.items():
		if i == key: 
			lower_bound = long_data_bounds[key]["lower_bound"]
			upper_bound = long_data_bounds[key]["upper_bound"]
			long_data_bounds[key]["lower_bound"] = - upper_bound
			long_data_bounds[key]["upper_bound"] = - lower_bound


print("LONG DATASET")
for item, ranges in long_data_bounds.items():
	print(item, ranges["lower_bound"], ranges["upper_bound"])


########################################################
####												####
####												####
####				# 		MOMA	 #				####
####												####
####												####
########################################################

# STEP 1: setting up the reference solution
wild_type = cobra.io.read_sbml_model("") # Load path to EcoliCore model
wild_type_solution = flux_analysis.parsimonious.optimize_minimal_flux(wild_type)

######### MOMA of LONG KOs ##########

reactions_to_knockout = list(long_data.columns.values)
print(reactions_to_knockout)
reactions_to_knockout.remove("Reaction ID")
print(reactions_to_knockout)


reactions_to_track = list(long_data["Reaction ID"])
print(reactions_to_track)

print(len(reactions_to_track))
print(len(reactions_to_knockout))


# STEP 2: Creating the MOMA range 
MOMA_range = {}

for item in reactions_to_knockout:
	if item == "WT":
		print("KO:", item)
		MOMA_solution = cobra.flux_analysis.moma(wild_type, solution=wild_type_solution, linear=True)
		for reaction in reactions_to_track:
			#print("Measured Reaction =", reaction, "|", round(MOMA_solution.fluxes[reaction], 3))
			MOMA_range.update({reaction: {item: round(MOMA_solution.fluxes[reaction], 3)}})
	else: 
		temp_model = deepcopy(wild_type) #create copy of wild type model onto which to add the knockouts 
		temp_model.reactions.get_by_id(item).knock_out()
		temp_moma = cobra.flux_analysis.moma(temp_model, solution=wild_type_solution, linear=True)
		for reaction in reactions_to_track: 
			MOMA_range[reaction][item] = round(temp_moma.fluxes[reaction], 3)
		temp_model = deepcopy(wild_type)


df = pd.DataFrame(data=MOMA_range).T
df.to_excel("test1_MOMA_range.xlsx")

moma_data = pd.read_excel("/Users/admin/Dropbox/PhD/balanceProject/FBA/EcoliCore/python3/test1_MOMA_range.xlsx")

## CREATING DICTIONARIES WITH UPPER AND LOWER BOUND VALUES - Long et al

moma_data_bounds = {}
temp = []

for i in range(0, len(moma_data)):
	for j in range(1, len(moma_data.columns)):
		temp.append(moma_data.iloc[i, j])
		moma_data_bounds[str(moma_data.iloc[i, 0])] = {}
		moma_data_bounds[str(moma_data.iloc[i, 0])]["upper_bound"] = round(max(temp),3)
		moma_data_bounds[str(moma_data.iloc[i, 0])]["lower_bound"] = round(min(temp), 3)
	temp = []

print("MOMA DATASET")
for item, ranges in moma_data_bounds.items():
	print(item, ranges["lower_bound"], ranges["upper_bound"])

print( )


########################################################
####												####
####												####
####		# 		APPLYING CONSTRAINTS	 #		####
####												####
####												####
########################################################


## STEP 01: Create a copy of the original raw model 
long_model = deepcopy(wild_type)

## STEP 02: Set up constraints

constraint_setup(long_model, long_data_bounds) 

long_model.reactions.get_by_id("EX_glc_e_").lower_bound = -8.58 # glucose uptake 

## STEP 03: Optimise using pFBA
long_model_solution = cobra.flux_analysis.parsimonious.optimize_minimal_flux(long_model)

# STEP 05: BALANCE CALCULATION


############# WILD TYPE ##############

atp_produced, atp_target, atp_maintenance, atp_biomass, atp_waste, redox_produced, redox_target, redox_maintenance, redox_biomass, redox_waste = CBA_calculation(long_model, long_model_solution, target_reactions)

print("Long et al. Model balance:")
print("Growth rate:", round(long_model_solution.fluxes["Biomass_Ecoli_core_N__w_GAM_"], 3))
print("Energy produced:", round(atp_produced, 3))
print("Energy target:", round(atp_target, 3))
print("Energy maintenance:", round(atp_maintenance, 3))
print("Energy biomass:", round(atp_biomass, 3))
print("Energy waste:", round(atp_waste, 3))
print( )
print("Redox produced:", round(redox_produced, 3))
print("Redox target:", round(redox_target, 3))
print("Redox maintenance:", round(redox_maintenance, 3))
print("Redox biomass:", round(redox_biomass, 3))
print("Redox waste:", round(redox_waste, 3))
print( )
print( )


############# MODELS 1-8 ##############

for i in range(1, 9):
	globals()['long_model%s' % (i)]= deepcopy(globals()['model_%s' %(i)])
	constraint_setup(globals()['long_model%s' %(i)], long_data_bounds)
	globals()['long_model%s_solution' % (i)] = cobra.flux_analysis.parsimonious.optimize_minimal_flux(globals()['long_model%s' % (i)])
	atp_produced, atp_target, atp_maintenance, atp_biomass, atp_waste, redox_produced, redox_target, redox_maintenance, redox_biomass, redox_waste = CBA_calculation(globals()['long_model%s' % (i)], globals()['long_model%s_solution' %(i)], target_reactions)
	print("Long et al. Model %s balance:" % (i))
	print("Energy produced:", round(atp_produced, 3))
	print("Energy target:", round(atp_target, 3))
	print("Energy maintenance:", round(atp_maintenance, 3))
	print("Energy biomass:", round(atp_biomass, 3))
	print("Energy waste:", round(atp_waste, 3))
	print( )
	print("Redox produced:", round(redox_produced, 3))
	print("Redox target:", round(redox_target, 3))
	print("Redox maintenance:", round(redox_maintenance,3))
	print("Redox biomass:", round(redox_biomass, 3))
	print("Redox waste:", round(redox_waste, 3))


####### BuOH-0 #######

## Setting up further constraints
long_model1_con = deepcopy(long_model)
long_model1_con.reactions.get_by_id("ATPM").upper_bound = long_model_solution.fluxes["ATPM"]
model1_con.reactions.get_by_id("FBP").upper_bound = long_model_solution.fluxes["FBP"]

####### BuOH-1 #######

## Setting up further constraints
long_model2_con = deepcopy(long_model)
long_model2_con.reactions.get_by_id("ATPM").upper_bound = long_model_solution.fluxes["ATPM"]
long_model2_con.reactions.get_by_id("FBP").upper_bound = long_model_solution.fluxes["FBP"]

####### tpcBuOH #######

## Setting up further constraints
long_model3_con = deepcopy(long_model)
long_model3_con.reactions.get_by_id("ATPM").upper_bound = long_model_solution.fluxes["ATPM"]
long_model3_con.reactions.get_by_id("PPCK").upper_bound = long_model_solution.fluxes["PPCK"]
long_model3_con.reactions.get_by_id("FBP").upper_bound = long_model_solution.fluxes["FBP"]

####### CROT #######

## Setting up further constraints
long_model6_con = deepcopy(long_model)
long_model6_con.reactions.get_by_id("ATPM").upper_bound = long_model_solution.fluxes["ATPM"]
long_model6_con.reactions.get_by_id("FBP").upper_bound = long_model_solution.fluxes["FBP"]

####### BUTYR #######

## Setting up further constraints
long_model7_con = deepcopy(long_model)
long_model7_con.reactions.get_by_id("ATPM").upper_bound = long_model_solution.fluxes["ATPM"]
long_model7_con.reactions.get_by_id("FBP").upper_bound = long_model_solution.fluxes["FBP"]

####### BUTAL #######

## Setting up further constraints
long_model7_con = deepcopy(long_model)
long_model7_con.reactions.get_by_id("ATPM").upper_bound = long_model_solution.fluxes["ATPM"]
long_model7_con.reactions.get_by_id("FBP").upper_bound = long_model_solution.fluxes["FBP"]


for i in range(1, 9):
	constraint_setup(globals()['long_model%s_con' %(i)], long_data_bounds)
	globals()['long_model%s_con_solution' % (i)] = cobra.flux_analysis.parsimonious.optimize_minimal_flux(globals()['long_model%s_con' % (i)])
	atp_produced, atp_target, atp_maintenance, atp_biomass, atp_waste, redox_produced, redox_target, redox_maintenance, redox_biomass, redox_waste = CBA_calculation(globals()['long_model%s_con' % (i)], globals()['long_model%s_con_solution' %(i)], target_reactions)
	print("Long et al. Model %s balance:" % (i))
	print("Energy produced:", round(atp_produced, 3))
	print("Energy target:", round(atp_target, 3))
	print("Energy maintenance:", round(atp_maintenance, 3))
	print("Energy biomass:", round(atp_biomass, 3))
	print("Energy waste:", round(atp_waste, 3))
	print( )
	print("Redox produced:", round(redox_produced, 3))
	print("Redox target:", round(redox_target, 3))
	print("Redox maintenance:", round(redox_maintenance,3))
	print("Redox biomass:", round(redox_biomass, 3))
	print("Redox waste:", round(redox_waste, 3))
