# Supplementary material for: In silico co-factor balance estimation using constraint-based modelling informs metabolic engineering in Escherichia coli
Source: PLoS Comput Biol. 2020 Aug 10;16(8):e1008125. doi: 10.1371/journal.pcbi.1008125 (PMC7440669; doi:10.1371/journal.pcbi.1008125)
Supplement: S5 Code — (PY) [file pcbi.1008125.s035.py]

#!/Users/admin/anaconda/bin/python 

########################################################
####												####
####												####
####		# COFACTOR SURFACE ANALYSIS #			####
####												####
####												####
########################################################


######### IMPORTS ##########

import cobra
from cobra import Reaction, Metabolite, flux_analysis
from warnings import warn
from copy import deepcopy 
from six import iteritems
import pandas as pd 
import matplotlib.pyplot as plt
from mpl_toolkits.mplot3d import Axes3D
import matplotlib.patches as mpatches
from matplotlib import cm 
from matplotlib.ticker import LinearLocator, FormatStrFormatter
import pylab as pylab
import numpy as np
import matplotlib.colors
from matplotlib import cm
from scipy.interpolate import griddata
from CBA_analysis import * # necessary to import the manually constrained models to be used in the ratio analysis 
from functions import *
from engineered_models import *


def cofactor_ratio_analysis(model):
	N = np.arange(-10, 11, 1) #atp stoichiometry range
	M = np.arange(-10, 11, 1) #nadp stoichiometry range
	x, y = np.meshgrid(N, M)
	temp_but = [] # temporary array for recording objectives
	temp_bio = [] # temporary array for recording biomass
	objectives_plane = [] # values for z-axis
	biomass_plane = []
	remove_reactions(model)
	for item1, item2 in zip(x, y):
		item1= item1.tolist()
		item2= item2.tolist()
		for i, j in zip(item1, item2):
			new_reaction = Reaction("BUT6")
			new_reaction.name = "Butyraldehyde_to_n_Butanol"
			new_reaction.subsystem = "Cytoplasm_butanol_production"
			new_reaction.lower_bound = 0# makes the reaction irreversible 
			new_reaction.upper_bound = 1000
			nbutanol= Metabolite('nbutanol_c', formula='C4H10O', name='n-butanol', compartment= 'Cytosol') # a new entry for n-butanol in the model
			new_reaction.add_metabolites({btal: -1., nadh: j, h:j, nbutanol: +1., nad: -j, atp: i, adp: -i, pi: -i})
			model.add_reaction(new_reaction) 
			# Optimisation
			model_solution= flux_analysis.parsimonious.optimize_minimal_flux(model)
			print(new_reaction.reaction, model_solution.fluxes[new_reaction.id], "|", model_solution.fluxes["Biomass_Ecoli_core_N__w_GAM_"])
			temp_but.append(model_solution.fluxes[reaction6.id]/6*4*10)
			temp_bio.append(model_solution.fluxes["Biomass_Ecoli_core_N__w_GAM_"])
			new_reaction.remove_from_model(model)

		objectives_plane.append(temp_but)
		biomass_plane.append(temp_bio)
		temp_but = []
		temp_bio = []
	
	#Creating figure
	fig= plt.figure()
	ax = fig.gca(projection='3d')
	xgrid, ygrid = np.meshgrid(N, M)
	xgrid = xgrid.transpose()
	ygrid = ygrid.transpose()
	Z = np.asarray(objectives_plane, dtype = float)
	

	ax.plot_surface(xgrid, ygrid, Z, cmap=plt.cm.coolwarm, rstride=1, cstride=1, linewidth=0, antialiased=False)
	ax.plot_wireframe(xgrid, ygrid, Z, color="black", rstride=1, cstride=1)
	ax.set_xticks(np.arange(-10,11,4))
	ax.set_yticks(np.arange(-10,11,4))
	ax.set_zticks(np.arange(0,110,20))
	ax.set_yticklabels(np.arange(10,-11,-4), fontsize = 16)
	ax.set_xticklabels(np.arange(10, -11,-4), fontsize = 16)
	ax.set_zticklabels(np.arange(0,110,20), fontsize = 16)
	ax.set_xlabel("ATP", size=16)
	ax.set_ylabel("NADH", size=16)
	ax.set_zlabel("Butanol Carbon Yield (%)", size=16)
	ax.view_init(elev=30, azim=-135)
	fig.set_tight_layout(True)

	objectives_plane = []

	plt.show()
	plt.close()

	# ATP, NAD(P)H and biomass plots 

	fig= plt.figure()
	ax = fig.gca(projection='3d')
	xgrid, ygrid = np.meshgrid(N, M)
	xgrid = xgrid.transpose()
	ygrid = ygrid.transpose()
	Z = np.asarray(biomass_plane, dtype = float)
	

	ax.plot_surface(xgrid, ygrid, Z, cmap=plt.cm.coolwarm, rstride=1, cstride=1, linewidth=0, antialiased=False)
	ax.plot_wireframe(xgrid, ygrid, Z, color="black", rstride=1, cstride=1)
	ax.set_xticks(np.arange(-10,11,4))
	ax.set_yticks(np.arange(-10,11,4))
	ax.set_zticks(np.arange(0,1,0.1))
	ax.set_yticklabels(np.arange(-10,11,4), fontsize = 16)
	ax.set_xticklabels(np.arange(-10,11,4), fontsize = 16)
	#ax.set_zticklabels(np.linspace(0.0,1.1, 0.1), fontsize = 16)
	ax.set_xlabel("ATP", size=16)
	ax.set_ylabel("NADH", size=16)
	ax.set_zlabel("Growth rate (mmol/gDWhr)", size=16)
	ax.view_init(elev=30, azim=-135)
	fig.set_tight_layout(True)

	biomass_plane = []

	plt.show()
	plt.close()
	return 


	
